# Supplementary material for: Oncogenic epithelial cell-derived exosomes containing Rac1 and PAK2 induce angiogenesis in recipient endothelial cells
Source: Oncotarget. 2016 Feb 22;7(15):19709–22. doi: 10.18632/oncotarget.7573 (PMC4991413; doi:10.18632/oncotarget.7573)
Supplement: Supplementary file 2 [file oncotarget-07-19709-s002.xlsx]

## Sheet: Table S1
Supplementary Table S1 : Proteins identified in MDCK, MDCKYBX1 and 21D1 exosomes
						LFQ intensityc						LFQ Ratiod
									Exos LFQ intensity				Normalised Exos Ratio
Ensembl Acca	Gene nameb	Protein descriptionb	Uniprot Accb	Protein lengthb	Fasta headers	MDCK A	MDCK B	MDCKYBX1 A	MDCK YBX1 B	21D1 A	21D1 B	MDCKYBX1/MDCK	P-value	21D1/MDCKYBX1	P-value	21D1/MDCK	P-value
ENSCAFT00000050050	IGSF8	Immunoglobulin superfamily member 8	J9P5I6	609	>tr|J9P5I6|J9P5I6_CANFA Uncharacterized protein OS=Canis familiaris GN=IGSF8 PE=4 SV=1;>tr|J9NWL5|J9NWL5_CANFA Uncharacterized protein (Fragment) OS=Canis familiaris GN=IGSF8 PE=4 SV=1	1825300	2014100	1	1	35488000	31345000	5.20915e-07	0.000627722	33416500	0.0111234	17.4071	0.95374
ENSCAFT00000006555	EHD2	EH domain-containing protein 2	F1PNP7	545	>tr|F1PNP7|F1PNP7_CANFA Uncharacterized protein OS=Canis familiaris GN=EHD2 PE=4 SV=2	1	605800	1	1	26885000	18739000	3.30141e-06	0.00104869	22812000	0.0114035	75.3119	0.923904
ENSCAFT00000046049	ITGA6	Integrin alpha-6	J9NVU0	1073	>tr|J9NVU0|J9NVU0_CANFA Uncharacterized protein OS=Canis familiaris GN=ITGA6 PE=3 SV=1;>tr|E2RL88|E2RL88_CANFA Uncharacterized protein OS=Canis familiaris GN=ITGA6 PE=3 SV=2	1954900	1997600	1	1	20398000	21696000	5.06009e-07	0.000530311	2.1047e+07	0.00021684	10.65	0.588713
ENSCAFT00000023184	TNS1	Tensin-1	E2RL77	1692	>tr|E2RL77|E2RL77_CANFA Uncharacterized protein OS=Canis familiaris GN=TNS1 PE=4 SV=2	1	1	1	1	11599000	28442000	1	1.14077e-11	20020500	0.719916	20020500	0.000324845
ENSCAFT00000027812	S100A4	Protein S100-A4	Q9TV56	101	>sp|Q9TV56|S10A4_CANFA Protein S100-A4 OS=Canis familiaris GN=S100A4 PE=3 SV=1	1	1	1	1	13036000	16079000	1	4.56297e-10	14557500	0.506498	14557500	3.56381e-12
ENSCAFT00000012700	PROCR	Endothelial protein C receptor	F6XR14	241	>tr|F6XR14|F6XR14_CANFA Uncharacterized protein OS=Canis familiaris GN=PROCR PE=4 SV=1;>tr|V5KXV2|V5KXV2_CANFA Endothelial protein C receptor OS=Canis familiaris GN=PROCR PE=2 SV=1	1	1	1	1	12543000	12794000	1	3.73427e-07	12668500	0.802217	12668500	5.20397e-06
ENSCAFT00000049610	GLIPR2	Golgi-associated plant pathogenesis-related protein 1	J9NX46	153	>tr|J9NX46|J9NX46_CANFA Uncharacterized protein OS=Canis familiaris GN=GLIPR2 PE=4 SV=1	1	1	1	1	11687000	10638000	1	2.88817e-06	11162500	0.00623977	11162500	1.27575e-26
ENSCAFT00000017257	GAP43	Neuromodulin	E2R1X9	243	>tr|E2R1X9|E2R1X9_CANFA Uncharacterized protein OS=Canis familiaris GN=GAP43 PE=4 SV=1	1	1	1	1	10111000	9280000	1	0.0024725	9.6955e+06	0.464111	9.6955e+06	5.6139e-08
ENSCAFT00000000001	ENPP1	Ectonucleotide pyrophosphatase/phosphodiesterase family member 1	F1PJP0	916	>tr|F1PJP0|F1PJP0_CANFA Uncharacterized protein OS=Canis familiaris GN=ENPP1 PE=4 SV=2	1	1	1	1	6531600	7776600	1	0.00260645	7154100	0.759804	7154100	5.86643e-06
ENSCAFT00000024534	TSPAN9	Tetraspanin-9	E2R806	272	>tr|E2R806|E2R806_CANFA Tetraspanin OS=Canis familiaris GN=TSPAN9 PE=3 SV=2	1	1	1	1	7295600	6328100	1	0.000385982	6811850	0.972715	6811850	0.00101101
ENSCAFT00000010510	ITGA5	Integrin alpha-5	F1PY05	1053	>tr|F1PY05|F1PY05_CANFA Uncharacterized protein OS=Canis familiaris GN=ITGA5 PE=3 SV=2	2943300	1079800	1	1	6438600	6878200	4.97129e-07	1	6658400	0.0118721	3.31008	0.00901843
ENSCAFT00000049692	CDH17	Cadherin-17	J9NTL4	831	>tr|J9NTL4|J9NTL4_CANFA Uncharacterized protein OS=Canis familiaris GN=CDH17 PE=4 SV=1;>tr|F1PK94|F1PK94_CANFA Uncharacterized protein (Fragment) OS=Canis familiaris GN=CDH17 PE=4 SV=2	1	1	1	1	6472200	5204400	1	0.00953132	5838300	0.93744	5838300	0.0034788
0	ADAM10	Disintegrin and metalloproteinase domain-containing protein 10	M1VEH7	673	>tr|M1VEH7|M1VEH7_CANFA Disintegrin and metalloproteinase domain-containing protein 10 OS=Canis familiaris GN=ADAM10 PE=2 SV=1;>tr|M1VKS2|M1VKS2_CANFA Disintegrin and metalloproteinase domain-containing protein 10 OS=Canis familiaris GN=ADAM10 PE=2 SV=1;>t	4188200	3932400	1	1	5176400	6344900	2.46287e-07	1	5.76065e+06	0.0114011	1.41877	0.0091735
ENSCAFT00000007636	RPS8	40S ribosomal protein S8	E2RFR0	208	>tr|E2RFR0|E2RFR0_CANFA 40S ribosomal protein S8 OS=Canis familiaris GN=RPS8 PE=3 SV=1	9194500	8104200	1	1	4144400	4614300	1.15616e-07	1	4379350	0.0111421	0.506321	0.00977091
ENSCAFT00000047948	EVA1B	Protein eva-1 homolog B	J9NTS3	166	>tr|J9NTS3|J9NTS3_CANFA Uncharacterized protein OS=Canis familiaris GN=EVA1B PE=4 SV=1	1	1	1	1	4418200	4314300	1	0.183134	4366250	0.473726	4366250	0.0371388
ENSCAFT00000046399	LOC608330	Uncharacterized protein	J9NYJ8	208	>tr|J9NYJ8|J9NYJ8_CANFA Uncharacterized protein OS=Canis familiaris GN=LOC608330 PE=3 SV=1	2360200	2725000	1	1	4451200	4028500	3.93298e-07	1	4239850	0.0110029	1.66753	0.00954455
ENSCAFT00000010477	PTPRA	Receptor-type tyrosine-protein phosphatase alpha	E2R5J7	793	>tr|E2R5J7|E2R5J7_CANFA Receptor-type tyrosine-protein phosphatase OS=Canis familiaris GN=PTPRA PE=3 SV=1	1	1	1	1	4293100	4098700	1	0.0813513	4195900	1.60692e-12	4195900	9.90663e-15
ENSCAFT00000007873	DBI	Acyl-CoA-binding protein	Q9TQX6	87	>sp|Q9TQX6|ACBP_CANFA Acyl-CoA-binding protein OS=Canis familiaris GN=DBI PE=1 SV=2;>tr|F1PAC7|F1PAC7_CANFA Uncharacterized protein (Fragment) OS=Canis familiaris GN=LOC102153461 PE=4 SV=2;>tr|J9NTT2|J9NTT2_CANFA Uncharacterized protein (Fragment) OS=Canis	1	1	1	1	7893000	1	1	0.12139	3.9465e+06	0.0167644	3.9465e+06	4.78321e-06
ENSCAFT00000046475		Uncharacterized protein	J9NXR3	818	>tr|J9NXR3|J9NXR3_CANFA Uncharacterized protein OS=Canis familiaris PE=4 SV=1	1	1	1	1	3532900	4300700	1	0.014387	3.9168e+06	0.158586	3.9168e+06	0.000803483
ENSCAFT00000020993	LAMC1	Laminin subunit gamma-1	F1PHK9	1487	>tr|F1PHK9|F1PHK9_CANFA Uncharacterized protein OS=Canis familiaris GN=LAMC1 PE=4 SV=2	992540	1	1	1	3878900	3796900	2.01503e-06	1	3.8379e+06	0.0108843	7.73348	0.00714363
ENSCAFT00000005688	PSMB2	Proteasome subunit beta type-2	E2QW34	201	>tr|E2QW34|E2QW34_CANFA Proteasome subunit beta type OS=Canis familiaris GN=PSMB2 PE=3 SV=1	1	1	1	1	3778300	3605000	1	0.194008	3.69165e+06	0.00617418	3.69165e+06	4.44587e-06
ENSCAFT00000048788	CD151	CD151 antigen	J9P4E7	267	>tr|J9P4E7|J9P4E7_CANFA Tetraspanin OS=Canis familiaris GN=CD151 PE=3 SV=1;>tr|E2RPA8|E2RPA8_CANFA Tetraspanin (Fragment) OS=Canis familiaris GN=CD151 PE=3 SV=2	2602100	1787400	1	1	3316900	3830200	4.55633e-07	1	3573550	0.0117078	1.62823	0.00621471
ENSCAFT00000047308	PSMA3	Proteasome subunit alpha type-3	J9P849	246	>tr|J9P849|J9P849_CANFA Proteasome subunit alpha type OS=Canis familiaris GN=PSMA3 PE=3 SV=1;>tr|E2RKR4|E2RKR4_CANFA Proteasome subunit alpha type OS=Canis familiaris GN=PSMA3 PE=3 SV=1	1	1	1	1	3402600	3693200	1	0.00101087	3.5479e+06	0.000255273	3.5479e+06	8.31424e-07
ENSCAFT00000002040	EEF1D	Elongation factor 1-delta	E2R9U8	635	>tr|E2R9U8|E2R9U8_CANFA Uncharacterized protein OS=Canis familiaris GN=EEF1D PE=3 SV=2	3211500	3038100	1	1	3585800	3314900	3.2002e-07	1	3450350	0.0115684	1.10418	0.00563985
ENSCAFT00000021846	A2M	Alpha-2-macroglobulin	F6UME0	1475	>tr|F6UME0|F6UME0_CANFA Uncharacterized protein OS=Canis familiaris GN=A2M PE=4 SV=1	1	1	1	1	3520500	3277800	1	0.32571	3.39915e+06	0.181072	3.39915e+06	0.0161373
ENSCAFT00000007452	PVRL2	Nectin-2	F1PWL4	541	>tr|F1PWL4|F1PWL4_CANFA Uncharacterized protein OS=Canis familiaris GN=PVRL2 PE=4 SV=2	1	1	1	1	3433600	3197700	1	0.156918	3315650	0.00332034	3315650	0.000208529
ENSCAFT00000042946	ULBP1	NKG2D ligand 1	J9NWR5	197	>tr|J9NWR5|J9NWR5_CANFA Uncharacterized protein (Fragment) OS=Canis familiaris GN=ULBP1 PE=4 SV=1;>tr|F1P631|F1P631_CANFA Uncharacterized protein (Fragment) OS=Canis familiaris GN=ULBP1 PE=4 SV=2	2198800	1609400	1	1	2997100	3483300	5.25183e-07	1	3.2402e+06	0.0117363	1.7017	0.00488849
ENSCAFT00000024055	TIMP1	Metalloproteinase inhibitor 1	F1PQS2	257	>tr|F1PQS2|F1PQS2_CANFA Metalloproteinase inhibitor 1 OS=Canis familiaris GN=TIMP1 PE=4 SV=2;>sp|P81546|TIMP1_CANFA Metalloproteinase inhibitor 1 OS=Canis familiaris GN=TIMP1 PE=1 SV=2;>tr|Q6QLW9|Q6QLW9_CANFA Tissue inhibitor of metalloproteinase 1 (Fragme	1	1	1	1	3873900	2584300	1	1	3229100	0.011828	3229100	0.00900028
ENSCAFT00000017296	HSPD1	60 kDa heat shock protein, mitochondrial	E2QUU5	573	>tr|E2QUU5|E2QUU5_CANFA 60 kDa heat shock protein, mitochondrial OS=Canis familiaris GN=HSPD1 PE=3 SV=2	237180	1	1	1	5060800	900760	8.43238e-06	1	2980780	0.0113907	25.1351	0.00409323
ENSCAFT00000029085	LLGL1	Lethal	E2RPS3	1159	>tr|E2RPS3|E2RPS3_CANFA Uncharacterized protein OS=Canis familiaris GN=LLGL1 PE=4 SV=2	1	1	1	1	3152800	2800400	1	1	2.9766e+06	0.0117589	2.9766e+06	0.0090598
ENSCAFT00000008984	PLAT	Tissue-type plasminogen activator	F1PWE1	564	>tr|F1PWE1|F1PWE1_CANFA Uncharacterized protein OS=Canis familiaris GN=PLAT PE=3 SV=2	1	1	1	1	3073900	2757600	1	1	2915750	0.0115636	2915750	0.00922766
ENSCAFT00000048412	CD99	CD99 antigen	J9PA14	155	>tr|J9PA14|J9PA14_CANFA Uncharacterized protein OS=Canis familiaris GN=CD99 PE=4 SV=1	1	1	1	1	2959900	2442100	1	1	2.701e+06	0.011176	2.701e+06	0.00989292
ENSCAFT00000044905	BCAM	Basal cell adhesion molecule	J9P3V6	628	>tr|J9P3V6|J9P3V6_CANFA Uncharacterized protein OS=Canis familiaris GN=BCAM PE=4 SV=1;>tr|F1PWJ7|F1PWJ7_CANFA Uncharacterized protein OS=Canis familiaris GN=BCAM PE=4 SV=2	1	1	1	1	2225600	2873000	1	1	2549300	0.0110378	2549300	0.00940731
ENSCAFT00000043476	FN1	Fibronectin	J9P8M2	2256	>tr|J9P8M2|J9P8M2_CANFA Fibronectin OS=Canis familiaris GN=FN1 PE=4 SV=1	1	1	1	1	2608500	2447500	1	1	2528000	0.0109129	2528000	0.00927326
ENSCAFT00000045390	SDC4	Syndecan-4	J9NZ79	202	>tr|J9NZ79|J9NZ79_CANFA Uncharacterized protein OS=Canis familiaris GN=SDC4 PE=4 SV=1	1	2335700	1	1	2111700	2933300	8.56274e-07	1	2522500	0.0117622	2.15995	0.0017981
ENSCAFT00000028783	CDH2	Cadherin-2	F1PEC4	906	>tr|F1PEC4|F1PEC4_CANFA Uncharacterized protein OS=Canis familiaris GN=CDH2 PE=4 SV=2	1	1	1	1	2402900	2627800	1	1	2515350	0.0110625	2515350	0.00833763
ENSCAFT00000024111	PLAU	Urokinase-type plasminogen activator	F1PPY4	543	>tr|F1PPY4|F1PPY4_CANFA Uncharacterized protein OS=Canis familiaris GN=PLAU PE=3 SV=2	1	1	1	1	2219400	2809100	1	1	2514250	0.0117372	2514250	0.00639854
ENSCAFT00000017295	IGF1R	Insulin-like growth factor 1 receptor	F1PXU6	1367	>tr|F1PXU6|F1PXU6_CANFA Tyrosine-protein kinase receptor OS=Canis familiaris GN=IGF1R PE=3 SV=2	1314200	2056100	1	1	2718900	2156800	5.93419e-07	1	2437850	0.00457368	1.44667	0.000158221
ENSCAFT00000030724	CLDN6	Claudin-6	L7N0I6	221	>tr|L7N0I6|L7N0I6_CANFA Claudin OS=Canis familiaris GN=CLDN6 PE=3 SV=1	1	1	1	1	1953000	2878800	1	1	2.4159e+06	0.0115607	2.4159e+06	0.00599162
ENSCAFT00000027757	TSPAN6	Tetraspanin-6	F1PMP0	283	>tr|F1PMP0|F1PMP0_CANFA Tetraspanin (Fragment) OS=Canis familiaris GN=TSPAN6 PE=3 SV=1	1	1	1	1	2490700	2339100	1	1	2.4149e+06	0.0116986	2.4149e+06	0.00555571
ENSCAFT00000016205	ACTR1A	Alpha-centractin	P61162	376	>sp|P61162|ACTZ_CANFA Alpha-centractin OS=Canis familiaris GN=ACTR1A PE=2 SV=1	1537100	1661100	1	1	2725200	2059300	6.25352e-07	1	2392250	0.00357674	1.496	5.88822e-05
ENSCAFT00000013822	GPR56	G-protein coupled receptor 56	F6UZY1	707	>tr|F6UZY1|F6UZY1_CANFA Uncharacterized protein OS=Canis familiaris GN=GPR56 PE=4 SV=1	1	1739300	1	1	1996100	2579600	1.14989e-06	1	2287850	0.0104559	2.63077	0.00110896
ENSCAFT00000001531	SERINC1	Serine incorporator 1	E2RRW6	453	>tr|E2RRW6|E2RRW6_CANFA Uncharacterized protein OS=Canis familiaris GN=SERINC1 PE=4 SV=1;>tr|F1PL20|F1PL20_CANFA Uncharacterized protein (Fragment) OS=Canis familiaris GN=SERINC1 PE=4 SV=1	1	1	1	1	2270300	2101500	1	1	2185900	0.0118141	2185900	0.00530977
ENSCAFT00000013655	NDRG3	Protein NDRG3	F6UUK1	330	>tr|F6UUK1|F6UUK1_CANFA Uncharacterized protein OS=Canis familiaris GN=NDRG3 PE=4 SV=1;>tr|E2QSD6|E2QSD6_CANFA Uncharacterized protein OS=Canis familiaris GN=NDRG3 PE=4 SV=1	1	1	1	1	2392000	1905800	1	1	2148900	0.0115693	2148900	0.0044565
ENSCAFT00000012296	VPS37B	Vacuolar protein sorting-associated protein 37B	E2QZC7	287	>tr|E2QZC7|E2QZC7_CANFA Uncharacterized protein OS=Canis familiaris GN=VPS37B PE=4 SV=1;>tr|E2R807|E2R807_CANFA Uncharacterized protein OS=Canis familiaris GN=VPS37B PE=3 SV=2	702490	1	1	1	2011200	2125300	2.84701e-06	1	2068250	0.00973294	5.88833	0.000881617
ENSCAFT00000025990	TTYH3	Protein tweety homolog 3	F1P9A7	518	>tr|F1P9A7|F1P9A7_CANFA Protein tweety homolog OS=Canis familiaris GN=TTYH3 PE=3 SV=2;>tr|J9P3X8|J9P3X8_CANFA Protein tweety homolog OS=Canis familiaris GN=TTYH3 PE=3 SV=1	1	1551300	1	1	4125600	1	1.28924e-06	1	2.0628e+06	0.009222	2.65945	0.000834717
ENSCAFT00000000989	SLC12A2	Solute carrier family 12 member 2	F1P9W5	995	>tr|F1P9W5|F1P9W5_CANFA Uncharacterized protein OS=Canis familiaris GN=SLC12A2 PE=4 SV=2	1	1	1	1	2245500	1877000	1	1	2061250	0.0113738	2061250	0.00402076
ENSCAFT00000031419	RPL7A	60S ribosomal protein L7a	F2Z4P2	266	>tr|F2Z4P2|F2Z4P2_CANFA Uncharacterized protein (Fragment) OS=Canis familiaris GN=RPL7A PE=1 SV=2	4960000	5495300	1	1	2075400	2043200	1.91291e-07	1	2.0593e+06	0.00260996	0.393925	2.07666e-05
ENSCAFT00000048473	RPS20	40S ribosomal protein S20	J9P9Z7	119	>tr|J9P9Z7|J9P9Z7_CANFA Uncharacterized protein OS=Canis familiaris GN=RPS20 PE=1 SV=1	3494000	2533400	1	1	1909100	2206600	3.31818e-07	1	2057850	0.0083468	0.682832	0.000704214
ENSCAFT00000042833	NAP1L4	Nucleosome assembly protein 1-like 4	J9P4X0	375	>tr|J9P4X0|J9P4X0_CANFA Uncharacterized protein OS=Canis familiaris GN=NAP1L4 PE=3 SV=1;>tr|E2RPY1|E2RPY1_CANFA Uncharacterized protein OS=Canis familiaris GN=NAP1L4 PE=3 SV=1	1	1	1	1	2046000	1977900	1	1	2011950	0.0113238	2011950	0.00335073
0	ZDHHC5	Palmitoyltransferase ZDHHC5	Q2THW9	715	>sp|Q2THW9|ZDHC5_CANFA Palmitoyltransferase ZDHHC5 OS=Canis familiaris GN=ZDHHC5 PE=2 SV=1;>tr|G1K291|G1K291_CANFA Palmitoyltransferase OS=Canis familiaris GN=ZDHHC5 PE=3 SV=1	1	1	1	1	1571400	2424300	1	1	1997850	0.0114035	1997850	0.00328141
ENSCAFT00000048277	MAP4K4	Mitogen-activated protein kinase kinase kinase kinase 4	J9NTP8	1292	>tr|J9NTP8|J9NTP8_CANFA Uncharacterized protein (Fragment) OS=Canis familiaris GN=MAP4K4 PE=4 SV=1;>tr|F1PSC1|F1PSC1_CANFA Uncharacterized protein OS=Canis familiaris GN=MAP4K4 PE=4 SV=2	789380	1038600	1	1	2311500	1668500	1.0941e-06	1	1990000	0.00156938	2.17727	1.20463e-05
ENSCAFT00000017958	PSMB5	Proteasome subunit beta type-5	E2R3R2	263	>tr|E2R3R2|E2R3R2_CANFA Proteasome subunit beta type OS=Canis familiaris GN=PSMB5 PE=3 SV=1	1	1	1	1	2025300	1868300	1	1	1946800	0.0115639	1946800	0.00290356
ENSCAFT00000012942	DIP2B	Disco-interacting protein 2 homolog B	F6X907	1576	>tr|F6X907|F6X907_CANFA Uncharacterized protein OS=Canis familiaris GN=DIP2B PE=4 SV=1	1643900	1320100	1	1	2207100	1662600	6.74764e-07	1	1.93485e+06	0.00107559	1.30557	8.72329e-06
ENSCAFT00000030201	CPD	Carboxypeptidase D	E2R830	1379	>tr|E2R830|E2R830_CANFA Uncharacterized protein OS=Canis familiaris GN=CPD PE=4 SV=1	1	1	1	1	1872100	1928900	1	1	1.9005e+06	0.011771	1.9005e+06	0.00183864
ENST00000295897	ALB	Serum albumin	P02768	609	>sp|P02768|ALBU_HUMAN Serum albumin OS=Homo sapiens GN=ALB PE=1 SV=2;>P02768-1 SWISS-PROT:P02768-1 Tax_Id=9606 Gene_Symbol=ALB Isoform 1 of Serum albumin precursor	10679000	5512100	1	1	1	3774000	1.23525e-07	1	1.887e+06	0.000879012	0.233091	8.16184e-06
ENSCAFT00000009756	SLC23A2	Solute carrier family 23 member 2	F1Q2E0	618	>tr|F1Q2E0|F1Q2E0_CANFA Uncharacterized protein OS=Canis familiaris GN=SLC23A2 PE=4 SV=2;>tr|J9P1Q8|J9P1Q8_CANFA Uncharacterized protein OS=Canis familiaris GN=SLC23A2 PE=4 SV=1;>tr|A8CWZ7|A8CWZ7_CANFA Solute carrier family 23 member 2 OS=Canis familiaris	1	1	1	1	2291500	1428300	1	1	1.8599e+06	0.0117383	1.8599e+06	0.00179509
ENSCAFT00000019916	HTRA1	Serine protease HTRA1	F1PU95	328	>tr|F1PU95|F1PU95_CANFA Uncharacterized protein (Fragment) OS=Canis familiaris GN=HTRA1 PE=4 SV=2;>tr|J9P2L4|J9P2L4_CANFA Uncharacterized protein OS=Canis familiaris GN=HTRA1 PE=4 SV=1	1	1130500	1	1	1421100	1806400	1.76913e-06	1	1.61375e+06	0.000843927	2.85493	9.42833e-06
ENSCAFT00000009576	DCXR	L-xylulose reductase	E2QY46	244	>tr|E2QY46|E2QY46_CANFA Uncharacterized protein OS=Canis familiaris GN=DCXR PE=4 SV=1;>tr|J9P4U9|J9P4U9_CANFA Uncharacterized protein OS=Canis familiaris GN=DCXR PE=3 SV=1	1	1	1	1	1394400	1774800	1	1	1.5846e+06	0.0112847	1.5846e+06	0.00124762
ENSCAFT00000004179	RPS9	40S ribosomal protein S9	E2R8R8	194	>tr|E2R8R8|E2R8R8_CANFA Uncharacterized protein OS=Canis familiaris GN=RPS9 PE=3 SV=1	2347500	2359200	1	1	1	3116400	4.24926e-07	1	1.5582e+06	0.000746431	0.66212	8.56149e-06
ENSCAFT00000031582	COL5A1	Collagen alpha-1	F1PHX8	1814	>tr|F1PHX8|F1PHX8_CANFA Uncharacterized protein (Fragment) OS=Canis familiaris GN=COL5A1 PE=4 SV=2;>tr|J9P8F7|J9P8F7_CANFA Uncharacterized protein OS=Canis familiaris GN=COL5A1 PE=4 SV=1	1	1	1	1	1018300	2067400	1	1	1542850	0.010488	1542850	0.00114452
ENSCAFT00000007895	ITGB4	Integrin beta-4	E2RFE1	1009	>tr|E2RFE1|E2RFE1_CANFA Integrin beta OS=Canis familiaris GN=ITGB4 PE=3 SV=2	477660	395950	1	1	1467300	1568200	2.28935e-06	1	1517750	0.000672709	3.47466	7.08639e-06
ENSCAFT00000020105	CYBRD1	Cytochrome b reductase 1	F1PP88	283	>tr|F1PP88|F1PP88_CANFA Uncharacterized protein (Fragment) OS=Canis familiaris GN=CYBRD1 PE=4 SV=1;>tr|J9P922|J9P922_CANFA Uncharacterized protein (Fragment) OS=Canis familiaris GN=CYBRD1 PE=4 SV=1	1	1	1	1	2002200	1004100	1	1	1503150	0.010443	1503150	0.00101001
ENSCAFT00000011702	LOC102152698	Uncharacterized protein	F6Y5Z5	290	>tr|F6Y5Z5|F6Y5Z5_CANFA Uncharacterized protein (Fragment) OS=Canis familiaris GN=LOC102152698 PE=4 SV=1;>tr|J9PAU3|J9PAU3_CANFA Uncharacterized protein (Fragment) OS=Canis familiaris PE=4 SV=1	1	1	1	1	1455300	1475800	1	1	1465550	0.010251	1465550	0.00100587
ENSCAFT00000044350	VAMP3	Vesicle-associated membrane protein 3	J9P1V7	104	>tr|J9P1V7|J9P1V7_CANFA Uncharacterized protein OS=Canis familiaris GN=VAMP3 PE=4 SV=1;>tr|F1Q414|F1Q414_CANFA Uncharacterized protein (Fragment) OS=Canis familiaris GN=VAMP2 PE=4 SV=2	1	1348100	1	1	1316400	1511200	1.48357e-06	1	1413800	0.000131388	2.09747	5.42214e-06
ENSCAFT00000029961	MYO18A	Unconventional myosin-XVIIIa	F6Y037	2054	>tr|F6Y037|F6Y037_CANFA Uncharacterized protein OS=Canis familiaris GN=MYO18A PE=4 SV=1;>tr|J9P992|J9P992_CANFA Uncharacterized protein OS=Canis familiaris GN=MYO18A PE=4 SV=1	1254500	1098100	1	1	1437600	1295200	8.50123e-07	1	1366400	0.000114443	1.16161	6.06354e-06
ENSCAFT00000022067	SERPINE1	Plasminogen activator inhibitor 1	F1PUI4	402	>tr|F1PUI4|F1PUI4_CANFA Uncharacterized protein OS=Canis familiaris GN=SERPINE1 PE=3 SV=2	1169000	674750	1	1	1214500	1479100	1.08475e-06	1	1346800	0.000100879	1.46094	4.87688e-06
ENSCAFT00000039828	PSMD13	26S proteasome non-ATPase regulatory subunit 13	E2R5N5	376	>tr|E2R5N5|E2R5N5_CANFA Uncharacterized protein OS=Canis familiaris GN=PSMD13 PE=4 SV=1	2027700	1946400	1	1	1272600	1415600	5.03259e-07	1	1344100	8.63223e-05	0.67643	2.77936e-06
ENSCAFT00000022349	CRYAB	Alpha-crystallin B chain	E2RNB6	175	>tr|E2RNB6|E2RNB6_CANFA Uncharacterized protein OS=Canis familiaris GN=CRYAB PE=3 SV=1	1140800	1103400	1	1	2010400	554240	8.91186e-07	1	1282320	3.56382e-05	1.14279	1.55004e-06
ENSCAFT00000006198	RUVBL2	RuvB-like 2	F1PAP9	462	>tr|F1PAP9|F1PAP9_CANFA Uncharacterized protein OS=Canis familiaris GN=RUVBL2 PE=4 SV=2	910350	946940	1	1	1330900	1193400	1.07684e-06	1	1262150	3.44904e-05	1.35913	1.28615e-06
ENSCAFT00000002160		Uncharacterized protein	J9JHW4	263	>tr|J9JHW4|J9JHW4_CANFA Uncharacterized protein OS=Canis familiaris PE=4 SV=1;>tr|J9P915|J9P915_CANFA Uncharacterized protein OS=Canis familiaris GN=LOC100856128 PE=4 SV=1	1	1	1	1	1	2466500	1	1	1.23325e+06	0.00176583	1.23325e+06	1.49611e-05
ENSCAFT00000001987	ETF1	Eukaryotic peptide chain release factor subunit 1	E2RBM3	437	>tr|E2RBM3|E2RBM3_CANFA Uncharacterized protein OS=Canis familiaris GN=ETF1 PE=4 SV=1;>tr|J9NWT8|J9NWT8_CANFA Uncharacterized protein OS=Canis familiaris GN=ETF1 PE=4 SV=1	1	1	1	1	1220400	1186800	1	1	1203600	0.00596572	1203600	0.000555494
ENSCAFT00000004810	NT5E	5'-nucleotidase	F1PY94	467	>tr|F1PY94|F1PY94_CANFA Uncharacterized protein OS=Canis familiaris GN=NT5E PE=3 SV=2	1	1	1	1	1190100	1064900	1	1	1127500	0.000997898	1127500	9.91188e-06
ENSCAFT00000025162	UCHL1	Ubiquitin carboxyl-terminal hydrolase isozyme L1	F6XVD7	224	>tr|F6XVD7|F6XVD7_CANFA Ubiquitin carboxyl-terminal hydrolase OS=Canis familiaris GN=UCHL1 PE=3 SV=1;>tr|I7ENE2|I7ENE2_CANFA Ubiquitin carboxyl-terminal hydrolase (Fragment) OS=Canis familiaris PE=2 SV=1	1	1	1	1	1106500	1135700	1	1	1.1211e+06	0.00483423	1.1211e+06	0.000511076
ENSCAFT00000000369	DCTN2	Dynactin subunit 2	E2QZ05	403	>tr|E2QZ05|E2QZ05_CANFA Uncharacterized protein OS=Canis familiaris GN=DCTN2 PE=4 SV=1	1	1	1	1	1288000	936630	1	1	1112315	0.00429292	1112315	0.000525866
ENSCAFT00000020703	RPS17	40S ribosomal protein S17	F1PAJ4	134	>tr|F1PAJ4|F1PAJ4_CANFA 40S ribosomal protein S17 (Fragment) OS=Canis familiaris GN=RPS17 PE=3 SV=2;>sp|P63273|RS17_CANFA 40S ribosomal protein S17 OS=Canis familiaris GN=RPS17 PE=2 SV=2	1325200	1311700	1	1	812920	1389400	7.58466e-07	1	1101160	5.15939e-06	0.835193	6.82273e-07
ENSCAFT00000002959	STEAP2	Metalloreductase STEAP2	E2RH63	465	>tr|E2RH63|E2RH63_CANFA Uncharacterized protein OS=Canis familiaris GN=STEAP2 PE=4 SV=2	1	1	1	1	1	2194100	1	1	1.09705e+06	0.000718323	1.09705e+06	7.11201e-06
ENSCAFT00000007217	SLC6A6	Sodium- and chloride-dependent taurine transporter	Q00589	620	>sp|Q00589|SC6A6_CANFA Sodium- and chloride-dependent taurine transporter OS=Canis familiaris GN=SLC6A6 PE=1 SV=2	1	1	1	1	991020	1199000	1	1	1095010	0.000496485	1095010	7.82755e-06
ENSCAFT00000024336	SLC38A5	Sodium-coupled neutral amino acid transporter 5	F1PJV8	435	>tr|F1PJV8|F1PJV8_CANFA Uncharacterized protein (Fragment) OS=Canis familiaris GN=SLC38A5 PE=4 SV=2;>tr|J9P6M6|J9P6M6_CANFA Uncharacterized protein OS=Canis familiaris GN=SLC38A5 PE=4 SV=1	1	1	1	1	2173800	1	1	1	1.0869e+06	0.00324016	1.0869e+06	0.000500409
ENSCAFT00000008680	CMTM6	CKLF-like MARVEL transmembrane domain-containing protein 6	F1PQS8	182	>tr|F1PQS8|F1PQS8_CANFA Uncharacterized protein OS=Canis familiaris GN=CMTM6 PE=4 SV=2	1	1	1	1	1262500	893280	1	1	1077890	2.20611e-05	1077890	1.25379e-06
ENSCAFT00000002096	RPL3	60S ribosomal protein L3	F1PLN2	403	>tr|F1PLN2|F1PLN2_CANFA Uncharacterized protein (Fragment) OS=Canis familiaris GN=RPL3 PE=3 SV=1;>tr|J9P6X5|J9P6X5_CANFA Uncharacterized protein OS=Canis familiaris GN=RPL3 PE=1 SV=1	3918600	3331500	1	1	2124700	1	2.75858e-07	1	1.06235e+06	2.63832e-06	0.293058	6.39293e-07
ENSCAFT00000020153	PSMB4	Proteasome subunit beta type-4	E2RBR6	264	>tr|E2RBR6|E2RBR6_CANFA Proteasome subunit beta type OS=Canis familiaris GN=PSMB4 PE=3 SV=1	1	1	1	1	1157000	937840	1	1	1047420	1.29304e-05	1047420	1.11127e-06
ENSCAFT00000021165	DLG1	Disks large homolog 1	F1PCU2	927	>tr|F1PCU2|F1PCU2_CANFA Uncharacterized protein OS=Canis familiaris GN=DLG1 PE=4 SV=2;>tr|E2RD72|E2RD72_CANFA Uncharacterized protein OS=Canis familiaris GN=DLG1 PE=4 SV=2	1	1	1	1	1310500	749930	1	1	1.03022e+06	1.35839e-05	1.03022e+06	9.53669e-07
ENSCAFT00000019927	PIP5K1A	Phosphatidylinositol 4-phosphate 5-kinase type-1 alpha	E2RMD9	549	>tr|E2RMD9|E2RMD9_CANFA Uncharacterized protein OS=Canis familiaris GN=PIP5K1A PE=4 SV=1	1	690800	1	1	1160300	861430	2.89519e-06	1	1010865	8.60454e-07	2.92665	2.01521e-07
0	TUBA1A	Tubulin alpha-1A chain	A0A077LQA5	451	>tr|A0A077LQA5|A0A077LQA5_CANFA Alpha-tubulin OS=Canis familiaris GN=TUBA1A PE=2 SV=1;>tr|J9NXT1|J9NXT1_CANFA Uncharacterized protein OS=Canis familiaris GN=LOC608051 PE=3 SV=1;>tr|F1PE21|F1PE21_CANFA Uncharacterized protein OS=Canis familiaris GN=TUBA3E P	1837400	1746100	1	1	1	1947600	5.58114e-07	1	973800	8.2843e-07	0.543491	1.68519e-07
ENSCAFT00000043833	ATAD5	ATPase family AAA domain-containing protein 5	J9NTZ2	1836	>tr|J9NTZ2|J9NTZ2_CANFA Uncharacterized protein OS=Canis familiaris GN=ATAD5 PE=4 SV=1;>tr|E2RCC4|E2RCC4_CANFA Uncharacterized protein OS=Canis familiaris GN=ATAD5 PE=4 SV=2	1	1	1	1	1	1934200	1	1	967100	1.22669e-05	967100	1.04943e-06
ENSCAFT00000021053	NRP2	Neuropilin-2	E2RJ14	926	>tr|E2RJ14|E2RJ14_CANFA Uncharacterized protein OS=Canis familiaris GN=NRP2 PE=4 SV=2	1	1	1	1	824910	994220	1	1	909565	6.95804e-06	909565	1.00482e-06
ENSCAFT00000020107	DPP3	Dipeptidyl peptidase 3	F1PP87	647	>tr|F1PP87|F1PP87_CANFA Uncharacterized protein (Fragment) OS=Canis familiaris GN=DPP3 PE=4 SV=1;>tr|J9P4M5|J9P4M5_CANFA Uncharacterized protein OS=Canis familiaris GN=DPP3 PE=4 SV=1	1663200	1731100	1	1	1	1791700	5.89223e-07	1	895850	2.06288e-07	0.527856	2.97863e-08
ENSCAFT00000016538	TJP1	Tight junction protein ZO-1	F1PMA1	1739	>tr|F1PMA1|F1PMA1_CANFA Tight junction protein ZO-1 (Fragment) OS=Canis familiaris GN=TJP1 PE=4 SV=2;>tr|J9PAE7|J9PAE7_CANFA Tight junction protein ZO-1 OS=Canis familiaris GN=TJP1 PE=4 SV=1;>sp|O97758|ZO1_CANFA Tight junction protein ZO-1 OS=Canis familia	1002400	734240	1	1	761950	981850	1.15165e-06	1	871900	1.63185e-07	1.00412	1.25621e-08
ENSCAFT00000025757	SERPINE2	Glia-derived nexin	F6Y2H4	397	>tr|F6Y2H4|F6Y2H4_CANFA Uncharacterized protein OS=Canis familiaris GN=SERPINE2 PE=3 SV=1	1	1	1	1	716470	1003900	1	1	860185	3.48614e-06	860185	6.13287e-07
ENSCAFT00000031942	KARS	Lysine--tRNA ligase	E2RSP4	625	>tr|E2RSP4|E2RSP4_CANFA Lysine--tRNA ligase OS=Canis familiaris GN=KARS PE=3 SV=1	1552400	1759500	1	1	1	1694000	6.03883e-07	1	847000	9.93655e-08	0.511489	4.19736e-09
ENSCAFT00000023219	RPL27	60S ribosomal protein L27	F2Z4N3	136	>tr|F2Z4N3|F2Z4N3_CANFA 60S ribosomal protein L27 OS=Canis familiaris GN=RPL27 PE=3 SV=1;>sp|Q9XSU7|RL27_CANFA 60S ribosomal protein L27 OS=Canis familiaris GN=RPL27 PE=2 SV=3;>tr|E2QVG7|E2QVG7_CANFA Uncharacterized protein OS=Canis familiaris GN=RPL27 PE=	3765000	3651000	1	1	1684000	1	2.69687e-07	1	842000	0.000141088	0.227077	4.75418e-05
ENSCAFT00000031871	LRRC8A	Volume-regulated anion channel subunit LRRC8A	E2RQD5	810	>tr|E2RQD5|E2RQD5_CANFA Uncharacterized protein OS=Canis familiaris GN=LRRC8A PE=4 SV=1	771460	490360	1	1	738260	937110	1.58501e-06	1	837685	3.35e-08	1.32774	1.33443e-09
ENSCAFT00000031117	ACOT7	Cytosolic acyl coenzyme A thioester hydrolase	F1PWR0	432	>tr|F1PWR0|F1PWR0_CANFA Uncharacterized protein (Fragment) OS=Canis familiaris GN=ACOT7 PE=4 SV=2	646580	678370	1	1	719910	876870	1.50949e-06	1	798390	2.59203e-08	1.20516	2.80909e-10
ENSCAFT00000019215	RAB22A	Ras-related protein Rab-22A	F1P864	152	>tr|F1P864|F1P864_CANFA Ras-related protein Rab-22A OS=Canis familiaris GN=RAB22A PE=4 SV=2;>sp|P51154|RB22A_CANFA Ras-related protein Rab-22A OS=Canis familiaris GN=RAB22A PE=1 SV=1	1	1	1	1	756710	805750	1	1	781230	3.91938e-06	781230	6.2777e-07
ENSCAFT00000028873	XYLT1	Xylosyltransferase 1	F1PB62	827	>tr|F1PB62|F1PB62_CANFA Xylosyltransferase 1 (Fragment) OS=Canis familiaris GN=XYLT1 PE=4 SV=1;>sp|Q5QQ56|XYLT1_CANFA Xylosyltransferase 1 OS=Canis familiaris GN=XYLT1 PE=2 SV=1	1	1	1	1	1	1548300	1	1	774151	2.67288e-06	774151	6.52235e-07
ENSCAFT00000004150	TTC7A	Tetratricopeptide repeat protein 7A	F1PM89	760	>tr|F1PM89|F1PM89_CANFA Uncharacterized protein OS=Canis familiaris GN=TTC7A PE=4 SV=2	710630	615140	1	1	603590	917670	1.50856e-06	1	760630	8.85466e-13	1.14745	9.72315e-16
ENSCAFT00000002889	ABCB4	Multidrug resistance protein 3	F1PH11	1287	>tr|F1PH11|F1PH11_CANFA Uncharacterized protein OS=Canis familiaris GN=ABCB4 PE=3 SV=2	1	1	1	1	771460	720240	1	1	745850	2.65966e-06	745850	6.44671e-07
ENSCAFT00000023243	TMBIM1	Protein lifeguard 3	F1P9Q3	266	>tr|F1P9Q3|F1P9Q3_CANFA Uncharacterized protein (Fragment) OS=Canis familiaris GN=TMBIM1 PE=4 SV=2	1	1	1	1	1	1489400	1	1	744700	2.13722e-06	744700	6.3912e-07
ENSCAFT00000025920	PCDH7	Protocadherin-7	F1PIR6	934	>tr|F1PIR6|F1PIR6_CANFA Uncharacterized protein (Fragment) OS=Canis familiaris GN=PCDH7 PE=4 SV=2;>tr|J9NY06|J9NY06_CANFA Uncharacterized protein OS=Canis familiaris GN=PCDH7 PE=4 SV=1	1	1	1	1	1462700	1	1	1	731350	1.39047e-06	731350	3.53928e-07
ENSCAFT00000008062	RPL9	60S ribosomal protein L9	E2R149	192	>tr|E2R149|E2R149_CANFA Uncharacterized protein OS=Canis familiaris GN=RPL9 PE=1 SV=1	1782400	1404900	1	1	1455200	1	6.2749e-07	1	727600	1.07217e-22	0.456562	1.45798e-28
ENSCAFT00000000207	NARS	Asparagine--tRNA ligase, cytoplasmic	E2QV97	559	>tr|E2QV97|E2QV97_CANFA Uncharacterized protein OS=Canis familiaris GN=NARS PE=3 SV=1	901390	846580	1	1	1454900	1	1.14418e-06	1	727450	6.10431e-27	0.832338	5.1395e-34
ENSCAFT00000038180	ILK	Integrin-linked protein kinase	E2R5H4	452	>tr|E2R5H4|E2R5H4_CANFA Uncharacterized protein OS=Canis familiaris GN=ILK PE=4 SV=1	1	1	1	1	1	1386000	1	1	693000	2.36201e-07	693000	6.85534e-08
ENSCAFT00000011726	FAT1	Protocadherin Fat 1	F6XXM1	5056	>tr|F6XXM1|F6XXM1_CANFA Uncharacterized protein OS=Canis familiaris GN=FAT1 PE=3 SV=1	1	1	1	1	1	1320800	1	1	660400	2.92095e-07	660400	5.31298e-08
ENSCAFT00000000847	RGS17	Regulator of G-protein signaling 17	F6V7Y8	210	>tr|F6V7Y8|F6V7Y8_CANFA Uncharacterized protein OS=Canis familiaris GN=RGS17 PE=4 SV=1	1	1	1	1	1309500	1	1	1	654750	1.78098e-07	654750	1.15603e-08
ENSCAFT00000013383	EPB41L1	Band 4.1-like protein 1	E2QXY5	871	>tr|E2QXY5|E2QXY5_CANFA Uncharacterized protein OS=Canis familiaris GN=EPB41L1 PE=4 SV=2;>tr|E2QY03|E2QY03_CANFA Uncharacterized protein OS=Canis familiaris GN=EPB41L1 PE=4 SV=2	1	1	1	1	1	1272300	1	1	636150	2.65006e-12	636150	1.14511e-14
ENSCAFT00000022408	ATP6AP2	Renin receptor	E2RJH2	351	>tr|E2RJH2|E2RJH2_CANFA Uncharacterized protein OS=Canis familiaris GN=ATP6AP2 PE=4 SV=2	1	1	1	1	782490	473900	1	1	628195	9.75369e-16	628195	1.3457e-20
ENSCAFT00000044033	CD70	CD70 antigen	J9NRQ1	191	>tr|J9NRQ1|J9NRQ1_CANFA Uncharacterized protein OS=Canis familiaris GN=CD70 PE=4 SV=1	1	1	1	1	1	1252000	1	1	626000	1.0159e-16	626000	3.06931e-23
ENSCAFT00000035708	MAPK1	Mitogen-activated protein kinase 1	E2R2N2	360	>tr|E2R2N2|E2R2N2_CANFA Mitogen-activated protein kinase OS=Canis familiaris GN=MAPK1 PE=3 SV=1	1152700	1102700	1	1	1237300	1	8.86761e-07	0.616867	618650	0.0279925	0.548595	0.0029032
ENSCAFT00000030087	BRS3	Bombesin receptor subtype-3	E2R124	399	>tr|E2R124|E2R124_CANFA Uncharacterized protein OS=Canis familiaris GN=BRS3 PE=3 SV=1	1	1	1	1	1219500	1	1	1	609751	9.7663e-18	609751	1.6334e-25
ENSCAFT00000006549	KIF5B	Kinesin-1 heavy chain	E2QTN0	963	>tr|E2QTN0|E2QTN0_CANFA Uncharacterized protein OS=Canis familiaris GN=KIF5B PE=3 SV=1	1	2500300	1	1	1175700	1	7.99904e-07	0.765468	587850	7.59303e-11	0.470224	1.13955e-08
ENSCAFT00000003227	PLA2G7	Platelet-activating factor acetylhydrolase	F1P9E5	444	>tr|F1P9E5|F1P9E5_CANFA Platelet-activating factor acetylhydrolase OS=Canis familiaris GN=PLA2G7 PE=4 SV=1;>sp|Q28262|PAFA_CANFA Platelet-activating factor acetylhydrolase OS=Canis familiaris GN=PLA2G7 PE=2 SV=1	1	1	1	1	988610	129130	1	0.251981	558870	0.00887691	558870	0.000481123
ENSCAFT00000002152	SCRIB	Protein scribble homolog	F1PKY2	1616	>tr|F1PKY2|F1PKY2_CANFA Uncharacterized protein (Fragment) OS=Canis familiaris GN=SCRIB PE=4 SV=2	1	1	1	1	550210	538210	1	0.499715	544210	1.43368e-05	544210	7.26527e-07
ENSCAFT00000037820		Uncharacterized protein	J9P4T5	160	>tr|J9P4T5|J9P4T5_CANFA Uncharacterized protein OS=Canis familiaris PE=4 SV=1;>tr|J9NXT7|J9NXT7_CANFA Uncharacterized protein OS=Canis familiaris GN=RPL21 PE=4 SV=1;>tr|J9NVK8|J9NVK8_CANFA Uncharacterized protein OS=Canis familiaris GN=LOC102156777 PE=4 SV	1722900	1972200	1	1	1072300	1	5.41257e-07	0.93754	536150	5.20284e-09	0.290195	2.50869e-07
ENSCAFT00000012090	DYNLRB1	Dynein light chain roadblock-type 1	E2R764	96	>tr|E2R764|E2R764_CANFA Uncharacterized protein OS=Canis familiaris GN=DYNLRB1 PE=4 SV=1	1167900	1049900	1	1	1	1071000	9.01795e-07	0.854317	535500	1.37454e-05	0.482911	3.10614e-05
ENSCAFT00000016053	ATP6V1B2	V-type proton ATPase subunit B, brain isoform	E2RAC6	511	>tr|E2RAC6|E2RAC6_CANFA Uncharacterized protein OS=Canis familiaris GN=ATP6V1B2 PE=3 SV=2	1	1	1	1	1	1059300	1	0.382936	529650	0.0107695	529650	0.000524252
ENSCAFT00000008299	BRK1	Protein BRICK1	F1PCT1	104	>tr|F1PCT1|F1PCT1_CANFA Uncharacterized protein OS=Canis familiaris GN=BRK1 PE=4 SV=2	1	1	1	1	1	1053500	1	0.563988	526750	0.00466356	526750	0.000102831
ENSCAFT00000021060	SIK3	Serine/threonine-protein kinase SIK3	F1PG01	1276	>tr|F1PG01|F1PG01_CANFA Uncharacterized protein (Fragment) OS=Canis familiaris GN=SIK3 PE=4 SV=2	1	1	1	1	1	1052700	1	0.867766	526350	8.15091e-05	526350	1.6619e-06
ENSCAFT00000043903	RPS23	40S ribosomal protein S23	J9NZX6	143	>tr|J9NZX6|J9NZX6_CANFA Uncharacterized protein OS=Canis familiaris GN=RPS23 PE=1 SV=1	2416300	2178800	1	1	1016600	1	4.35246e-07	0.519969	508300	0.0185636	0.221236	0.0404631
ENSCAFT00000013940		Uncharacterized protein	J9NRJ1	249	>tr|J9NRJ1|J9NRJ1_CANFA 40S ribosomal protein S6 OS=Canis familiaris PE=3 SV=1;>tr|E2RP05|E2RP05_CANFA 40S ribosomal protein S6 OS=Canis familiaris GN=RPS6 PE=3 SV=1	3124700	2982700	1	1	1001200	1	3.27472e-07	0.37064	500601	0.0361852	0.163932	0.10231
ENSCAFT00000028559	PRPS1	Ribose-phosphate pyrophosphokinase 1	E2RBG1	318	>tr|E2RBG1|E2RBG1_CANFA Uncharacterized protein OS=Canis familiaris GN=PRPS1 PE=3 SV=1;>tr|E2R0X3|E2R0X3_CANFA Uncharacterized protein OS=Canis familiaris GN=PRPS2 PE=3 SV=1	1	1095000	1	1	945330	1	1.82648e-06	0.39593	472666	6.35835e-08	0.863315	3.42455e-08
ENSCAFT00000048763	TJP2	Tight junction protein ZO-2	J9P749	1174	>tr|J9P749|J9P749_CANFA Tight junction protein ZO-2 OS=Canis familiaris GN=TJP2 PE=4 SV=1;>sp|Q95168|ZO2_CANFA Tight junction protein ZO-2 OS=Canis familiaris GN=TJP2 PE=1 SV=1;>tr|F1PEE3|F1PEE3_CANFA Tight junction protein ZO-2 OS=Canis familiaris GN=TJP2	713140	1	1	1	1	906970	2.80449e-06	0.108109	453486	0.000318321	1.2718	0.000444472
ENSCAFT00000010930	NSFL1C	NSFL1 cofactor p47	F1PWN6	370	>tr|F1PWN6|F1PWN6_CANFA Uncharacterized protein OS=Canis familiaris GN=NSFL1C PE=4 SV=2;>tr|F1PQK4|F1PQK4_CANFA Uncharacterized protein OS=Canis familiaris GN=NSFL1C PE=4 SV=2	1	610100	1	1	903580	1	3.27815e-06	0.482456	451790	0.000161204	1.48104	0.000185139
ENSCAFT00000003738	ACTR1B	Beta-centractin	E2RHX6	376	>tr|E2RHX6|E2RHX6_CANFA Uncharacterized protein OS=Canis familiaris GN=ACTR1B PE=3 SV=1	1	1	1	1	889280	1	1	0.883816	444640	0.00171698	444640	0.000297858
0	ATP1A1	Sodium/potassium-transporting ATPase subunit alpha-1	P50997	1021	>sp|P50997|AT1A1_CANFA Sodium/potassium-transporting ATPase subunit alpha-1 OS=Canis familiaris GN=ATP1A1 PE=2 SV=1	1	1	1	1	1	847820	1	0.664813	423910	0.0177006	423910	0.00603241
0	S1PR1	Sphingosine 1-phosphate receptor 1	W5VNF7	381	>tr|W5VNF7|W5VNF7_CANFA Sphingosine-1-phosphate receptor 1 OS=Canis familiaris GN=S1PR1 PE=2 SV=1;>tr|F1PCF4|F1PCF4_CANFA Uncharacterized protein OS=Canis familiaris GN=S1PR1 PE=3 SV=2	1	1	1	1	1	839030	1	0.823789	419516	6.8227e-05	419516	6.89102e-06
ENSCAFT00000043472	LOC102155068	Uncharacterized protein	J9NRJ3	130	>tr|J9NRJ3|J9NRJ3_CANFA 40S ribosomal protein S24 OS=Canis familiaris GN=LOC102155068 PE=3 SV=1;>tr|L7N0B1|L7N0B1_CANFA 40S ribosomal protein S24 OS=Canis familiaris GN=LOC100855842 PE=3 SV=1;>tr|J9PAP2|J9PAP2_CANFA 40S ribosomal protein S24 OS=Canis famil	2176700	1923800	1	1	783720	1	4.87745e-07	0.204262	391860	0.0342004	0.191128	0.135507
0	SERPINH1	Serpin H1	C7C419	418	>tr|C7C419|C7C419_CANFA Serpin peptidase inhibitor, clade H (Heat shock protein 47), member 1, (Collagen binding protein 1) OS=Canis familiaris GN=SERPINH1 PE=1 SV=1;>tr|E2RHY7|E2RHY7_CANFA Uncharacterized protein OS=Canis familiaris GN=SERPINH1 PE=1 SV=1	5205200	4064800	1	1	771790	1	2.1575e-07	0.0935547	385896	4.44527e-19	0.0832569	1.0561e-09
ENSCAFT00000005292	GFPT1	Glutamine--fructose-6-phosphate aminotransferase [isomerizing] 1	F1PY49	710	>tr|F1PY49|F1PY49_CANFA Uncharacterized protein OS=Canis familiaris GN=GFPT1 PE=4 SV=2;>tr|J9P432|J9P432_CANFA Uncharacterized protein OS=Canis familiaris GN=GFPT1 PE=4 SV=1	1	1	1	1	766290	1	1	0.660068	383146	0.00163687	383146	0.00233209
ENSCAFT00000026018	GNAI1	Guanine nucleotide-binding protein G	F1P977	302	>tr|F1P977|F1P977_CANFA Uncharacterized protein OS=Canis familiaris GN=GNAI1 PE=4 SV=2	1	1	1	1	763550	1	1	0.359156	381776	0.00374423	381776	0.0131829
ENSCAFT00000045762	ESYT1	Extended synaptotagmin-1	J9NRF6	1082	>tr|J9NRF6|J9NRF6_CANFA Uncharacterized protein (Fragment) OS=Canis familiaris GN=ESYT1 PE=4 SV=1;>tr|F1PVB6|F1PVB6_CANFA Uncharacterized protein OS=Canis familiaris GN=ESYT1 PE=4 SV=2	923970	1059500	1	1	762070	1	1.00833e-06	0.0221449	381036	1.17477e-33	0.384211	0.00676826
ENSCAFT00000021164	PDIA3	Protein disulfide-isomerase A3	E2RD86	505	>tr|E2RD86|E2RD86_CANFA Protein disulfide-isomerase OS=Canis familiaris GN=PDIA3 PE=3 SV=1	1909600	3803200	1	1	761250	1	3.50091e-07	0.0223138	380626	0.0117779	0.133254	0.705725
ENSCAFT00000044805	EIF3L	Eukaryotic translation initiation factor 3 subunit L	J9P3X7	516	>tr|J9P3X7|J9P3X7_CANFA Eukaryotic translation initiation factor 3 subunit L OS=Canis familiaris GN=EIF3L PE=3 SV=1;>tr|J9P0W2|J9P0W2_CANFA Eukaryotic translation initiation factor 3 subunit L OS=Canis familiaris GN=EIF3L PE=3 SV=1;>tr|F1PHR6|F1PHR6_CANFA	903390	654070	1	1	1	729560	1.28414e-06	0.022434	364780	0.00120037	0.46843	0.449536
ENSCAFT00000020243	SNX27	Sorting nexin-27	E2RM53	542	>tr|E2RM53|E2RM53_CANFA Uncharacterized protein OS=Canis familiaris GN=SNX27 PE=4 SV=1	1	1	1	1	1	716810	1	0.279201	358406	0.000176707	358406	0.000428306
ENSCAFT00000006098	NRP1	Neuropilin-1	F6UNY1	925	>tr|F6UNY1|F6UNY1_CANFA Uncharacterized protein OS=Canis familiaris GN=NRP1 PE=4 SV=1	1	1	1	1	1	685330	1	0.165763	342666	3.84911e-29	342666	8.37411e-17
ENSCAFT00000011025	LOC477441	Uncharacterized protein	J9P540	334	>tr|J9P540|J9P540_CANFA Glyceraldehyde-3-phosphate dehydrogenase OS=Canis familiaris GN=LOC477441 PE=3 SV=1	1	1	1	1	1	671150	1	0.133803	335576	2.74186e-14	335576	8.62589e-08
ENSCAFT00000005044	UGP2	UTP--glucose-1-phosphate uridylyltransferase	F1Q1Q8	497	>tr|F1Q1Q8|F1Q1Q8_CANFA Uncharacterized protein OS=Canis familiaris GN=UGP2 PE=4 SV=2;>tr|E2R5R9|E2R5R9_CANFA Uncharacterized protein (Fragment) OS=Canis familiaris GN=UGP2 PE=4 SV=2	1	1	1	1	1	668520	1	0.0590007	334260	0.00347498	334260	0.108838
ENSCAFT00000044461	GXYLT1	Glucoside xylosyltransferase 1	J9P6A3	324	>tr|J9P6A3|J9P6A3_CANFA Uncharacterized protein OS=Canis familiaris GN=GXYLT1 PE=4 SV=1;>tr|F1PBA7|F1PBA7_CANFA Uncharacterized protein OS=Canis familiaris GN=GXYLT1 PE=4 SV=2	1	1	1	1	1	667230	1	2.57387e-06	333616	0.0132303	333616	0.533548
ENSCAFT00000002383	AHCYL1	Adenosylhomocysteinase 2	E2REN0	517	>tr|E2REN0|E2REN0_CANFA Adenosylhomocysteinase OS=Canis familiaris GN=AHCYL1 PE=3 SV=2;>tr|F1P7I1|F1P7I1_CANFA Adenosylhomocysteinase (Fragment) OS=Canis familiaris GN=AHCYL1 PE=3 SV=1	1	1	1	1	657020	1	1	0.019712	328510	1.31529e-06	328510	0.100766
0		Uncharacterized protein	Q6SLL3	137	>tr|Q6SLL3|Q6SLL3_CANFA Transforming growth factor beta type II receptor (Fragment) OS=Canis familiaris PE=2 SV=1;>tr|F1PNA9|F1PNA9_CANFA Uncharacterized protein OS=Canis familiaris GN=TGFBR2 PE=3 SV=2	1	1	1	1	632960	1	1	0.0210986	316480	9.40229e-06	316480	0.283159
ENSCAFT00000043572	RAB18	Ras-related protein Rab-18	J9NRZ2	206	>tr|J9NRZ2|J9NRZ2_CANFA Uncharacterized protein OS=Canis familiaris GN=RAB18 PE=3 SV=1	1	1	1	1	628820	1	1	0.0208637	314410	0.0118348	314410	0.744085
ENSCAFT00000016889	NOTCH2	Neurogenic locus notch homolog protein 2	F1PS94	2471	>tr|F1PS94|F1PS94_CANFA Uncharacterized protein OS=Canis familiaris GN=NOTCH2 PE=4 SV=2;>tr|F1PPP5|F1PPP5_CANFA Uncharacterized protein OS=Canis familiaris GN=NOTCH2 PE=4 SV=2	1	1	1	1	558260	1	1	0.00740761	279130	0.000115949	279130	0.255939
ENSCAFT00000023336	STIP1	Stress-induced-phosphoprotein 1	F1P7V6	545	>tr|F1P7V6|F1P7V6_CANFA Uncharacterized protein (Fragment) OS=Canis familiaris GN=STIP1 PE=4 SV=2	787320	1347700	1	1	1	551370	9.36759e-07	0.00306424	275686	0.00255381	0.258251	0.620412
ENSCAFT00000025350	UGDH	UDP-glucose 6-dehydrogenase	E2R311	494	>tr|E2R311|E2R311_CANFA UDP-glucose 6-dehydrogenase OS=Canis familiaris GN=UGDH PE=3 SV=1	1029200	2057800	1	1	545180	1	6.47878e-07	0.0108766	272590	0.000160884	0.176605	0.520193
ENSCAFT00000000224	ATP5B	ATP synthase subunit beta, mitochondrial	F1PDB4	527	>tr|F1PDB4|F1PDB4_CANFA ATP synthase subunit beta OS=Canis familiaris GN=ATP5B PE=3 SV=1;>tr|Q0QEN2|Q0QEN2_CANFA ATP synthase subunit beta (Fragment) OS=Canis familiaris GN=ATP5B PE=2 SV=1	454420	634830	1	1	523280	1	1.83613e-06	0.00864901	261640	0.000699027	0.480405	0.547304
ENSCAFT00000010234	LAMP1	Lysosome-associated membrane glycoprotein 1	F1Q260	416	>tr|F1Q260|F1Q260_CANFA Uncharacterized protein OS=Canis familiaris GN=LAMP1 PE=4 SV=2	1	1	1	1	512700	1	1	0.0148301	256350	1.6789e-07	256350	0.194424
ENSCAFT00000001665	TGFBI	Transforming growth factor-beta-induced protein ig-h3	F1PW10	650	>tr|F1PW10|F1PW10_CANFA Uncharacterized protein (Fragment) OS=Canis familiaris GN=TGFBI PE=4 SV=2;>tr|J9P2W2|J9P2W2_CANFA Uncharacterized protein OS=Canis familiaris GN=TGFBI PE=4 SV=1	14908000	10260000	1	1	276530	214850	7.9466e-08	0.00159674	245690	0.00171557	0.019524	0.67353
ENSCAFT00000030544	SLC6A8	Sodium- and chloride-dependent creatine transporter 1	F1PZI9	549	>tr|F1PZI9|F1PZI9_CANFA Transporter (Fragment) OS=Canis familiaris GN=SLC6A8 PE=3 SV=2;>tr|F1PZI7|F1PZI7_CANFA Transporter OS=Canis familiaris GN=SLC6A8 PE=3 SV=2	1	1	1	1	1	484350	1	0.00470589	242176	0.0109825	242176	0.999503
ENSCAFT00000012019	AHCY	Adenosylhomocysteinase	E2QXS7	433	>tr|E2QXS7|E2QXS7_CANFA Adenosylhomocysteinase OS=Canis familiaris GN=AHCY PE=3 SV=2	1	1	1	1	479000	1	1	0.0151903	239501	0.0118975	239501	0.838077
ENSCAFT00000027087	PLEKHO2	Pleckstrin homology domain-containing family O member 2	F1PR87	498	>tr|F1PR87|F1PR87_CANFA Uncharacterized protein OS=Canis familiaris GN=PLEKHO2 PE=4 SV=2	1	1	1	1	1	473150	1	0.0144928	236576	7.26159e-05	236576	0.439738
ENSCAFT00000008624	EHD3	EH domain-containing protein 3	F1PXX1	535	>tr|F1PXX1|F1PXX1_CANFA Uncharacterized protein OS=Canis familiaris GN=EHD3 PE=4 SV=2	1	1	1	1	1	452590	1	0.00332491	226295	0.00190847	226295	0.563531
ENSCAFT00000024017	ARAF	Serine/threonine-protein kinase A-Raf	E2RL20	605	>tr|E2RL20|E2RL20_CANFA Uncharacterized protein OS=Canis familiaris GN=ARAF PE=3 SV=2	1	1	1	1	452100	1	1	0.00318956	226050	0.00225849	226050	0.600608
ENSCAFT00000030714	TNFRSF12A	Tumor necrosis factor receptor superfamily member 12A	E2R8M4	129	>tr|E2R8M4|E2R8M4_CANFA Uncharacterized protein OS=Canis familiaris GN=TNFRSF12A PE=4 SV=1;>tr|D7F605|D7F605_CANFA Tumor necrosis factor receptor superfamily member 12a OS=Canis familiaris PE=2 SV=1	1	1	1	1	1	379650	1	0.00181726	189826	0.011503	189826	0.9915
ENSCAFT00000015059	SERINC3	Serine incorporator 3	E2RL38	473	>tr|E2RL38|E2RL38_CANFA Uncharacterized protein OS=Canis familiaris GN=SERINC3 PE=4 SV=1	1	1	1	1	1	278840	1	0.00731921	139420	4.61777e-06	139420	0.44944
ENSCAFT00000010454	RASA3	Ras GTPase-activating protein 3	E2QUY1	834	>tr|E2QUY1|E2QUY1_CANFA Uncharacterized protein OS=Canis familiaris GN=RASA3 PE=4 SV=2	1	1	1	1	1	258710	1	0.00158632	129356	0.00954559	129356	0.811741
ENSCAFT00000014742	F2RL1	Proteinase-activated receptor 2	C4TGH8	397	>tr|C4TGH8|C4TGH8_CANFA Protease-activated receptor 2 OS=Canis familiaris GN=F2RL1 PE=2 SV=1	1	1	1	1	1	256060	1	0.00133611	128030	1.90985e-05	128030	0.35498
ENSCAFT00000032167	LRRC8C	Volume-regulated anion channel subunit LRRC8C	E2R9Z9	803	>tr|E2R9Z9|E2R9Z9_CANFA Uncharacterized protein OS=Canis familiaris GN=LRRC8C PE=4 SV=1	1	1	1	1	1	251780	1	0.00123116	125890	0.000228996	125890	0.503339
ENSCAFT00000047529	NCR3LG1	Natural cytotoxicity triggering receptor 3 ligand 1	J9P8M5	325	>tr|J9P8M5|J9P8M5_CANFA Uncharacterized protein OS=Canis familiaris GN=NCR3LG1 PE=4 SV=1	1	1	1	1	245580	1	1	0.00124879	122791	0.000388347	122791	0.535869
ENSCAFT00000018357	MFGE8	Lactadherin	F1PFZ5	430	>tr|F1PFZ5|F1PFZ5_CANFA Uncharacterized protein (Fragment) OS=Canis familiaris GN=MFGE8 PE=4 SV=2	14746000	15275000	3882500	4364300	586670000	613860000	0.274701	0.000652505	145.575	0.00038829	39.9897	0.602055
ENSCAFT00000022799	FN1	Fibronectin	F1P6H7	2426	>tr|F1P6H7|F1P6H7_CANFA Fibronectin (Fragment) OS=Canis familiaris GN=FN1 PE=4 SV=2	13112000	6684400	1626600	2062600	172440000	128720000	0.186357	0.0046161	81.6329	2.17901e-06	15.2129	0.487948
ENST00000269576	KRT10	Keratin, type I cytoskeletal 10	P13645	584	>sp|P13645|K1C10_HUMAN Keratin, type I cytoskeletal 10 OS=Homo sapiens GN=KRT10 PE=1 SV=6;>P13645 SWISS-PROT:P13645 Tax_Id=9606 Gene_Symbol=KRT10 Keratin, type I cytoskeletal 10;>tr|F1PYU9|F1PYU9_CANFA Keratin, type I cytoskeletal 10 OS=Canis familiaris GN	20858000	18665000	5274100	4465700	152040000	149100000	0.246434	0.000205162	30.9185	2.58666e-05	7.61936	0.524791
ENST00000311189	HRAS	GTPase HRas	P01112	189	>sp|P01112|RASH_HUMAN GTPase HRas OS=Homo sapiens GN=HRAS PE=1 SV=1;>tr|J9P550|J9P550_CANFA Uncharacterized protein OS=Canis familiaris GN=HRAS PE=4 SV=1	7767000	8663300	16442000	18056000	511910000	529900000	2.09966	0.000852071	30.1991	0.0109953	63.4079	0.791112
ENSCAFT00000008918	LGALS3BP	Galectin-3-binding protein	E2RKQ6	559	>tr|E2RKQ6|E2RKQ6_CANFA Uncharacterized protein OS=Canis familiaris GN=LGALS3BP PE=4 SV=1	3825500	4163800	8161500	8194600	178410000	188320000	2.04725	0.000677382	22.4216	0.0116892	45.9026	0.997986
ENST00000309680	KRT2	Keratin, type II cytoskeletal 2 epidermal	P35908	639	>sp|P35908|K22E_HUMAN Keratin, type II cytoskeletal 2 epidermal OS=Homo sapiens GN=KRT2 PE=1 SV=2	12044000	10602000	4453600	3728600	92740000	71954000	0.361309	0.000169432	20.1283	0.0108244	7.27254	0.665102
ENSCAFT00000045154	CD82	CD82 antigen	J9P9V8	268	>tr|J9P9V8|J9P9V8_CANFA Tetraspanin OS=Canis familiaris GN=CD82 PE=3 SV=1;>tr|F1PLP3|F1PLP3_CANFA Tetraspanin (Fragment) OS=Canis familiaris GN=CD82 PE=3 SV=2	1	1708200	1169000	1	11827000	10718000	0.684346	0.960819	19.2857	0.0937963	13.1981	0.0726099
ENSCAFT00000013454	EDIL3	EGF-like repeat and discoidin I-like domain-containing protein 3	F1P8D5	480	>tr|F1P8D5|F1P8D5_CANFA Uncharacterized protein OS=Canis familiaris GN=EDIL3 PE=4 SV=2	3124100	1436200	1899500	1799000	23232000	24673000	0.811021	0.00406836	12.9525	0.0114455	10.5048	0.995513
ENSCAFT00000015202	ATP2B4	Plasma membrane calcium-transporting ATPase 4	F1PHQ7	1206	>tr|F1PHQ7|F1PHQ7_CANFA Calcium-transporting ATPase OS=Canis familiaris GN=ATP2B4 PE=3 SV=2	7079600	5453300	2250800	1832500	22160000	23101000	0.325806	6.95087e-05	11.0844	0.000239191	3.61137	0.828038
ENST00000246662	KRT9	Keratin, type I cytoskeletal 9	P35527	623	>sp|P35527|K1C9_HUMAN Keratin, type I cytoskeletal 9 OS=Homo sapiens GN=KRT9 PE=1 SV=3;>P35527 SWISS-PROT:P35527 Tax_Id=9606 Gene_Symbol=KRT9 Keratin, type I cytoskeletal 9	21728000	22377000	13045000	13919000	154280000	139800000	0.611359	0.000126167	10.9064	0.00718211	6.66772	0.977352
ENSCAFT00000016080	LOC611606	Uncharacterized protein	F1PB66	233	>tr|F1PB66|F1PB66_CANFA Tetraspanin OS=Canis familiaris GN=LOC611606 PE=3 SV=2	1586500	1872900	1510000	1200500	15063000	12325000	0.783517	0.000291453	10.1044	0.000779013	7.91698	0.736211
ENSCAFT00000026871	MVP	Major vault protein	F1P914	890	>tr|F1P914|F1P914_CANFA Uncharacterized protein OS=Canis familiaris GN=MVP PE=4 SV=2	9438600	9855300	1	771830	4789600	2927100	0.0400039	0.129755	9.99791	0.24511	0.399955	0.840051
ENST00000252244	KRT1	Keratin, type II cytoskeletal 1	P04264	644	>sp|P04264|K2C1_HUMAN Keratin, type II cytoskeletal 1 OS=Homo sapiens GN=KRT1 PE=1 SV=6;>P04264 SWISS-PROT:P04264 Tax_Id=9606 Gene_Symbol=KRT1 Keratin, type II cytoskeletal 1	47713000	48231000	37875000	30079000	348510000	319580000	0.708267	0.000143188	9.8315	0.00943921	6.96333	0.98247
ENSCAFT00000014480	STC1	Stanniocalcin-1	E2RST6	247	>tr|E2RST6|E2RST6_CANFA Uncharacterized protein OS=Canis familiaris GN=STC1 PE=4 SV=1	2920800	4075400	1	1087700	1477500	7092100	0.15547	0.513371	7.87864	0.280592	1.22489	0.409099
ENSCAFT00000019899	PSMA7	Proteasome subunit alpha type-7	F1PUB5	219	>tr|F1PUB5|F1PUB5_CANFA Uncharacterized protein (Fragment) OS=Canis familiaris GN=PSMA7 PE=4 SV=2;>tr|Q6QT48|Q6QT48_CANFA Proteasome alpha subunit type 7 (Fragment) OS=Canis familiaris PE=2 SV=1	1818900	1482200	1240500	1	4600200	4725900	0.375784	0.819626	7.51801	0.270698	2.82515	0.131578
ENSCAFT00000043407	CD44	CD44 antigen	J9P423	363	>tr|J9P423|J9P423_CANFA CD44 antigen OS=Canis familiaris GN=CD44 PE=4 SV=1;>tr|F1PTZ7|F1PTZ7_CANFA CD44 antigen OS=Canis familiaris GN=CD44 PE=4 SV=2;>sp|Q28284|CD44_CANFA CD44 antigen (Fragment) OS=Canis familiaris GN=CD44 PE=2 SV=1	13340000	10026000	11203000	10508000	88417000	72949000	0.929171	0.000143057	7.43245	3.95184e-06	6.90602	0.445082
ENSCAFT00000006220	FTL	Ferritin light chain	Q53VB8	175	>sp|Q53VB8|FRIL_CANFA Ferritin light chain OS=Canis familiaris GN=FTL PE=2 SV=3;>tr|E2RMZ3|E2RMZ3_CANFA Ferritin OS=Canis familiaris PE=3 SV=2	1	1	1915700	1941000	14232000	12231000	1928350	2.00781e-09	6.86157	0.47749	1.32315e+07	2.33904e-12
ENSCAFT00000008872	RPS16	40S ribosomal protein S16	F1PKR6	160	>tr|F1PKR6|F1PKR6_CANFA Uncharacterized protein (Fragment) OS=Canis familiaris GN=RPS16 PE=1 SV=2	5267800	5235300	843030	1	2889400	2860100	0.080265	0.294149	6.82003	0.329728	0.54741	0.906232
ENSCAFT00000006664	ANXA5	Annexin A5	E2RQ14	321	>tr|E2RQ14|E2RQ14_CANFA Annexin OS=Canis familiaris GN=ANXA5 PE=3 SV=2;>sp|P08758|ANXA5_HUMAN Annexin A5 OS=Homo sapiens GN=ANXA5 PE=1 SV=2	31708000	31260000	11779000	10647000	70705000	81261000	0.356149	1.59079e-07	6.77633	0.0113451	2.41338	0.429397
0	HSPA1	Uncharacterized protein	Q7YQC6	641	>sp|Q7YQC6|HSP71_CANFA Heat shock 70 kDa protein 1 OS=Canis familiaris GN=HSPA1 PE=2 SV=1;>tr|G1K268|G1K268_CANFA Uncharacterized protein (Fragment) OS=Canis familiaris GN=LOC102155697 PE=3 SV=1;>tr|G1K267|G1K267_CANFA Uncharacterized protein OS=Canis fami	7842000	8789900	2503800	903620	12841000	9405700	0.204873	6.57996e-05	6.5289	3.74288e-30	1.33759	1.12824e-06
ENSCAFT00000029260	ITGA2	Integrin alpha-2	E2REA9	1179	>tr|E2REA9|E2REA9_CANFA Uncharacterized protein OS=Canis familiaris GN=ITGA2 PE=3 SV=2	25243000	27509000	17709000	18355000	105440000	126390000	0.683652	7.22083e-05	6.42829	2.2675e-07	4.39471	0.339425
ENSCAFT00000026903	ITGA3	Integrin alpha-3	F1Q439	1051	>tr|F1Q439|F1Q439_CANFA Uncharacterized protein OS=Canis familiaris GN=ITGA3 PE=3 SV=2	46297000	43410000	25337000	11443000	120590000	110470000	0.410001	3.56716e-06	6.28222	1.12513e-05	2.57572	0.799931
ENSCAFT00000020544	TFRC	Transferrin receptor protein 1	F1PEN6	770	>tr|F1PEN6|F1PEN6_CANFA Transferrin receptor protein 1 OS=Canis familiaris GN=TFRC PE=4 SV=1;>sp|Q9GLD3|TFR1_CANFA Transferrin receptor protein 1 OS=Canis familiaris GN=TFRC PE=1 SV=1	5545300	5670700	2861900	1	8082800	8941700	0.255162	0.614822	5.94867	0.274006	1.51788	0.143893
ENSCAFT00000015160	SLC5A3	Sodium/myo-inositol cotransporter	P31637	718	>sp|P31637|SC5A3_CANFA Sodium/myo-inositol cotransporter OS=Canis familiaris GN=SLC5A3 PE=2 SV=1	2578500	2565300	1597900	1571600	9527000	8485000	0.616179	6.17355e-05	5.68292	2.83362e-12	3.50169	0.0527238
ENSCAFT00000006178	ITGB1	Integrin beta-1	E2RT60	798	>tr|E2RT60|E2RT60_CANFA Integrin beta OS=Canis familiaris GN=ITGB1 PE=3 SV=2	86234000	77240000	48266000	48234000	256920000	240450000	0.590308	2.76075e-05	5.15409	1.61779e-07	3.0425	0.323151
ENSCAFT00000004413	SLC44A1	Choline transporter-like protein 1	E2R949	657	>tr|E2R949|E2R949_CANFA Uncharacterized protein OS=Canis familiaris GN=SLC44A1 PE=4 SV=2	7230700	7072200	2734800	2747300	15157000	12674000	0.383286	2.42724e-05	5.0767	0.0118745	1.94583	0.731106
ENSCAFT00000007304	VIM	Vimentin	F1PLS4	466	>tr|F1PLS4|F1PLS4_CANFA Uncharacterized protein OS=Canis familiaris GN=VIM PE=3 SV=1	13085000	13196000	11302000	10842000	61126000	46808000	0.842586	7.16267e-05	4.87419	9.40188e-41	4.10692	2.77831e-10
ENSCAFT00000023277	ITGAV	Integrin alpha-V	F1P8Q0	1014	>tr|F1P8Q0|F1P8Q0_CANFA Uncharacterized protein OS=Canis familiaris GN=ITGAV PE=3 SV=2	23180000	23643000	12039000	12515000	58867000	58532000	0.5244	3.08776e-06	4.78126	0.0118132	2.50729	0.629881
ENSCAFT00000014807	TSG101	Tumor susceptibility gene 101 protein	E2RGP6	391	>tr|E2RGP6|E2RGP6_CANFA Uncharacterized protein OS=Canis familiaris GN=TSG101 PE=4 SV=2	2519800	3439000	1	1444400	3072400	3501800	0.242398	0.657451	4.55151	0.420776	1.10328	0.489672
ENSCAFT00000030351	PSMA2	Proteasome subunit alpha type-2	E2R1C3	248	>tr|E2R1C3|E2R1C3_CANFA Proteasome subunit alpha type (Fragment) OS=Canis familiaris GN=PSMA2 PE=3 SV=2	2307500	2639400	1444100	1	3085700	3390900	0.29192	0.721579	4.48487	0.426213	1.30922	0.423184
ENSBTAT00000022763	ALB	Serum albumin	P02769	607	>sp|P02769|ALBU_BOVIN Serum albumin OS=Bos taurus GN=ALB PE=1 SV=4;>P02769 SWISS-PROT:P02769 (Bos taurus) Bovine serum albumin precursor	25135000	25827000	6445000	5661500	30742000	23391000	0.237559	7.79178e-06	4.4714	0.0114133	1.06222	0.56909
ENSCAFT00000026270	PSMB3	Proteasome subunit beta type-3	E2QX17	205	>tr|E2QX17|E2QX17_CANFA Proteasome subunit beta type OS=Canis familiaris GN=PSMB3 PE=3 SV=1	1073800	1059000	1079200	1	2698600	2092200	0.506002	0.928815	4.43921	0.44461	2.24625	0.326811
ENSCAFT00000025069	DPYSL3	Dihydropyrimidinase-related protein 3	F1Q3Y2	570	>tr|F1Q3Y2|F1Q3Y2_CANFA Uncharacterized protein OS=Canis familiaris GN=DPYSL3 PE=4 SV=2	1416700	1412600	1886500	1	4067400	3858400	0.666773	0.980547	4.20132	0.424531	2.80133	0.162995
ENSCAFT00000044228	UTRN	Utrophin	J9P1H1	3432	>tr|J9P1H1|J9P1H1_CANFA Uncharacterized protein OS=Canis familiaris GN=UTRN PE=4 SV=1;>tr|Q5JCF5|Q5JCF5_CANFA Utrophin OS=Canis familiaris PE=2 SV=1	2173300	2698000	1711200	1	3648800	3312800	0.351282	0.786124	4.06825	0.439736	1.42911	0.373773
ENSCAFT00000007503	PVR	Poliovirus receptor	F1PVS7	405	>tr|F1PVS7|F1PVS7_CANFA Uncharacterized protein OS=Canis familiaris GN=PVR PE=4 SV=2	4375100	4670000	6375900	8018100	29193000	29052000	1.59136	0.000120512	4.04648	3.4275e-06	6.4394	0.454863
ENSCAFT00000000293	STX7	Syntaxin-7	E2R4Q2	261	>tr|E2R4Q2|E2R4Q2_CANFA Uncharacterized protein OS=Canis familiaris GN=STX7 PE=3 SV=2	861710	1107700	1304700	1	2566100	2539100	0.662483	0.981559	3.91293	0.471667	2.59225	0.280858
ENSCAFT00000006369	RPL18	60S ribosomal protein L18	D0VWQ3	188	>sp|D0VWQ3|RL18_CANFA Ribosomal protein L18 OS=Canis familiaris GN=RPL18 PE=1 SV=2	2792000	2904300	2531400	1	5273200	4538700	0.444394	0.866491	3.87607	0.41068	1.7225	0.238376
ENSCAFT00000011181	SCARB1	Scavenger receptor class B member 1	F1PQT1	455	>tr|F1PQT1|F1PQT1_CANFA Uncharacterized protein OS=Canis familiaris GN=SCARB1 PE=4 SV=2	1	1	1	1720700	2764400	3735400	860350	1	3.77741	0.011681	3249900	0.00910088
ENSCAFT00000028898	TNFAIP2	Tumor necrosis factor alpha-induced protein 2	E2RPL0	696	>tr|E2RPL0|E2RPL0_CANFA Uncharacterized protein OS=Canis familiaris GN=TNFAIP2 PE=4 SV=2	1482500	2028800	1374100	1	2579200	2350400	0.391337	0.838332	3.58751	0.495028	1.40392	0.466098
ENSCAFT00000011910	HSP90B1	Endoplasmin	F1P8N6	803	>tr|F1P8N6|F1P8N6_CANFA Endoplasmin OS=Canis familiaris GN=HSP90B1 PE=3 SV=1;>sp|P41148|ENPL_CANFA Endoplasmin OS=Canis familiaris GN=HSP90B1 PE=1 SV=1;>tr|A0A077KFB1|A0A077KFB1_CANFA Heat shock protein 90 kDa beta member 1 (Fragment) OS=Canis familiaris G	7238600	7482600	1110100	1565900	5162800	3961600	0.181779	0.200596	3.40972	0.224197	0.619814	0.780207
ENSCAFT00000003418	TLN1	Talin-1	F1PSC2	2541	>tr|F1PSC2|F1PSC2_CANFA Uncharacterized protein OS=Canis familiaris GN=TLN1 PE=4 SV=2;>tr|J9P5V6|J9P5V6_CANFA Uncharacterized protein OS=Canis familiaris GN=TLN1 PE=4 SV=1	6924300	6187300	12078000	10156000	35953000	38430000	1.69575	9.49167e-05	3.34546	0.00578098	5.67307	0.955611
ENSCAFT00000024598	SLC3A2	4F2 cell-surface antigen heavy chain	F1PRC5	533	>tr|F1PRC5|F1PRC5_CANFA Uncharacterized protein OS=Canis familiaris GN=SLC3A2 PE=4 SV=2	52953000	53295000	24862000	22820000	79338000	77177000	0.44878	2.68114e-06	3.28248	1.70185e-07	1.47311	0.480204
ENSCAFT00000012366	ATP1B3	Sodium/potassium-transporting ATPase subunit beta-3	F1Q0S2	223	>tr|F1Q0S2|F1Q0S2_CANFA Uncharacterized protein OS=Canis familiaris GN=ATP1B3 PE=3 SV=2	7558100	7973700	1700300	1052400	4360200	4648100	0.17723	0.187128	3.27253	0.241214	0.579991	0.835905
ENSCAFT00000024087	CD9	CD9 antigen	F1PQM7	207	>tr|F1PQM7|F1PQM7_CANFA Tetraspanin (Fragment) OS=Canis familiaris GN=CD9 PE=3 SV=2	178000000	195690000	18473000	22967000	73366000	61487000	0.110894	6.15858e-07	3.25417	0.00502142	0.360869	0.818913
0		Uncharacterized protein	O46882	361	>tr|O46882|O46882_CANFA MHC class I DLA-88 OS=Canis familiaris PE=3 SV=1;>tr|F1PEZ8|F1PEZ8_CANFA Uncharacterized protein (Fragment) OS=Canis familiaris GN=DLA-12 PE=3 SV=2	6249100	6642000	2059500	1878700	6603100	5832500	0.305498	0.446641	3.15769	0.190549	0.964666	0.409602
ENSCAFT00000006748	SLC1A5	Neutral amino acid transporter B	F1PPI5	548	>tr|F1PPI5|F1PPI5_CANFA Amino acid transporter (Fragment) OS=Canis familiaris GN=SLC1A5 PE=3 SV=1;>tr|K7ZSN9|K7ZSN9_CANFA Amino acid transporter OS=Canis familiaris GN=SLC1A5 PE=2 SV=1	23279000	21008000	16519000	17082000	56187000	49458000	0.75871	4.42112e-08	3.1441	1.22045e-05	2.38546	0.86638
0	RAB2A	Ras-related protein Rab-2A	P61105	212	>sp|P61105|RAB2A_CANFA Ras-related protein Rab-2A OS=Canis familiaris GN=RAB2A PE=1 SV=1;>tr|G1K288|G1K288_CANFA Uncharacterized protein OS=Canis familiaris GN=LOC100683203 PE=3 SV=2;>tr|J9NWA7|J9NWA7_CANFA Uncharacterized protein (Fragment) OS=Canis famil	3850000	3902900	1196200	1	1954000	1778300	0.154291	0.502578	3.12013	0.552162	0.481407	0.998271
ENSCAFT00000021789	GPIIIa	Uncharacterized protein	O97702	784	>tr|O97702|O97702_CANFA Integrin beta OS=Canis familiaris GN=GPIIIa PE=2 SV=1;>tr|F1PPG5|F1PPG5_CANFA Integrin beta (Fragment) OS=Canis familiaris GN=ITGB3 PE=3 SV=1;>tr|Q9TUN7|Q9TUN7_CANFA Integrin beta OS=Canis familiaris GN=GPIIIa PE=2 SV=1	17677000	16190000	5672100	6627000	18870000	18394000	0.363159	4.60862e-07	3.02982	3.70457e-11	1.1003	0.246834
0		Uncharacterized protein	P00761	231	>sp|P00761|TRYP_PIG Trypsin OS=Sus scrofa PE=1 SV=1;>P00761 SWISS-PROT:P00761|TRYP_PIG Trypsin - Sus scrofa (Pig).	829140000	954220000	1409600000	1418300000	4252100000	4179500000	1.58571	8.26731e-05	2.98158	0.0117968	4.72793	0.825807
ENSCAFT00000000723	TSPAN8	Tetraspanin-8	E2QSC8	237	>tr|E2QSC8|E2QSC8_CANFA Tetraspanin OS=Canis familiaris GN=TSPAN8 PE=3 SV=1	39454000	39566000	36472000	33019000	97615000	95754000	0.87941	4.48156e-07	2.78265	0.00752333	2.44709	0.730609
ENSCAFT00000049162	ATP1A1	Sodium/potassium-transporting ATPase subunit alpha-1	J9NZA9	1021	>tr|J9NZA9|J9NZA9_CANFA Sodium/potassium-transporting ATPase subunit alpha-1 OS=Canis familiaris GN=ATP1A1 PE=3 SV=1;>tr|F1PBA1|F1PBA1_CANFA Sodium/potassium-transporting ATPase subunit alpha-1 (Fragment) OS=Canis familiaris GN=ATP1A1 PE=3 SV=2	47568000	47629000	54689000	49873000	137620000	141540000	1.09837	1.03266e-05	2.6698	3.29293e-08	2.93245	0.276862
ENSCAFT00000015398	AP2A2	AP-2 complex subunit alpha-2	F1PDT7	859	>tr|F1PDT7|F1PDT7_CANFA Uncharacterized protein OS=Canis familiaris GN=AP2A2 PE=4 SV=2	3255600	3437900	1248300	1347500	3636200	3237900	0.387809	0.707338	2.64816	0.383387	1.02698	0.513946
ENSCAFT00000031071	FLNA	Filamin-A	F1PWW0	2646	>tr|F1PWW0|F1PWW0_CANFA Uncharacterized protein OS=Canis familiaris GN=FLNA PE=4 SV=2	23043000	24884000	18819000	18001000	45462000	49232000	0.768252	0.581141	2.57181	0.055582	1.9758	0.00691718
ENSCAFT00000005119	SLC1A4	Neutral amino acid transporter A	F1Q0H9	529	>tr|F1Q0H9|F1Q0H9_CANFA Amino acid transporter OS=Canis familiaris GN=SLC1A4 PE=3 SV=2	1957000	2580200	2297000	1	2547200	3228100	0.50626	0.921532	2.51428	0.589581	1.27288	0.463647
ENSCAFT00000007604	PDCD6IP	Programmed cell death 6-interacting protein	F1PFG6	869	>tr|F1PFG6|F1PFG6_CANFA Uncharacterized protein OS=Canis familiaris GN=PDCD6IP PE=4 SV=2	39978000	32942000	27905000	26697000	65936000	69214000	0.748793	1.65981e-14	2.47518	2.1105e-08	1.8534	0.952109
ENSCAFT00000045165	RPL12	60S ribosomal protein L12	E2RR58	165	>sp|E2RR58|RL12_CANFA 60S ribosomal protein L12 OS=Canis familiaris GN=RPL12 PE=1 SV=1	1977700	2285700	593750	1	1447400	1	0.139267	0.519937	2.43772	0.748158	0.339495	0.876184
ENSCAFT00000025475	EPHA2	Ephrin type-A receptor 2	F1Q4C5	975	>tr|F1Q4C5|F1Q4C5_CANFA Uncharacterized protein OS=Canis familiaris GN=EPHA2 PE=4 SV=2;>tr|F1PX14|F1PX14_CANFA Uncharacterized protein (Fragment) OS=Canis familiaris GN=EPHA2 PE=4 SV=2	5144400	6696400	16096000	15051000	37571000	37494000	2.63048	0.000105337	2.41002	0.0067133	6.33952	0.966384
ENSCAFT00000008686	RPS3	40S ribosomal protein S3	E2RH47	243	>sp|E2RH47|RS3_CANFA 40S ribosomal protein S3 OS=Canis familiaris GN=RPS3 PE=1 SV=1	5793200	5564100	2085500	2167900	5480200	4582600	0.374508	0.585687	2.36582	0.321159	0.88602	0.506012
ENSCAFT00000002859	PTK7	Inactive tyrosine-protein kinase 7	E2RMT2	1070	>tr|E2RMT2|E2RMT2_CANFA Uncharacterized protein OS=Canis familiaris GN=PTK7 PE=4 SV=1;>tr|F1PHH3|F1PHH3_CANFA Uncharacterized protein (Fragment) OS=Canis familiaris GN=PTK7 PE=4 SV=1	4865400	6065100	4173100	3841700	8895300	9932900	0.733251	0.842101	2.34918	0.227294	1.72254	0.0985858
ENSCAFT00000036091	RPS27A	Ubiquitin-40S ribosomal protein S27a	F1PEZ4	156	>tr|F1PEZ4|F1PEZ4_CANFA Uncharacterized protein OS=Canis familiaris GN=RPS27A PE=4 SV=2;>sp|P62979|RS27A_HUMAN Ubiquitin-40S ribosomal protein S27a OS=Homo sapiens GN=RPS27A PE=1 SV=2;>sp|P63050|RL40_CANFA Ubiquitin-60S ribosomal protein L40 OS=Canis famil	91423000	101660000	92045000	89744000	204320000	217080000	0.941507	2.17238e-25	2.31807	0.00350734	2.18248	0.0083566
ENSCAFT00000009737	FASN	Fatty acid synthase	F1Q2F6	2518	>tr|F1Q2F6|F1Q2F6_CANFA Uncharacterized protein OS=Canis familiaris GN=FASN PE=4 SV=2	31184000	32325000	15585000	15245000	35355000	34076000	0.485443	0.465769	2.25206	0.07605	1.09325	0.102234
ENSCAFT00000020233	GNB2L1	Guanine nucleotide-binding protein subunit beta-2-like 1	F1PLR0	317	>tr|F1PLR0|F1PLR0_CANFA Uncharacterized protein OS=Canis familiaris GN=GNB2L1 PE=1 SV=2	4369100	4775500	505680	421770	936560	1147200	0.101421	0.189164	2.24676	0.617971	0.227868	0.611807
ENSCAFT00000028254	NPTN	Neuroplastin	F1PDQ0	361	>tr|F1PDQ0|F1PDQ0_CANFA Uncharacterized protein OS=Canis familiaris GN=NPTN PE=4 SV=2	2701200	2746400	1525000	1429900	3392700	3195800	0.542422	0.913421	2.22969	0.454263	1.20943	0.448665
ENSCAFT00000025087	EEF1G	Elongation factor 1-gamma	E2R574	437	>tr|E2R574|E2R574_CANFA Uncharacterized protein OS=Canis familiaris GN=EEF1G PE=4 SV=1;>tr|J9PAV3|J9PAV3_CANFA Uncharacterized protein OS=Canis familiaris PE=4 SV=1;>tr|J9NZS4|J9NZS4_CANFA Uncharacterized protein (Fragment) OS=Canis familiaris PE=4 SV=1	4715900	3889000	1731800	2286700	3090600	5777700	0.467001	0.763354	2.20687	0.372663	1.03061	0.464637
ENSCAFT00000008594	BLVRB	Flavin reductase	E2QVU9	206	>tr|E2QVU9|E2QVU9_CANFA Uncharacterized protein OS=Canis familiaris GN=BLVRB PE=4 SV=1	2505100	2321400	1764600	2012600	5559900	2736300	0.782596	0.871238	2.19639	0.388515	1.71889	0.275556
ENSCAFT00000020095	GPC1	Glypican-1 [Cleaved into: Secreted glypican-1]	F1PPA1	510	>tr|F1PPA1|F1PPA1_CANFA Uncharacterized protein (Fragment) OS=Canis familiaris GN=GPC1 PE=3 SV=1	1863600	2075200	733520	768310	1722300	1531800	0.381291	0.756959	2.16676	0.553888	0.826165	0.730835
ENSCAFT00000013841	CCT8	T-complex protein 1 subunit theta	E2RQ81	548	>tr|E2RQ81|E2RQ81_CANFA Uncharacterized protein OS=Canis familiaris GN=CCT8 PE=3 SV=1;>tr|J9NRN0|J9NRN0_CANFA Uncharacterized protein OS=Canis familiaris GN=CCT8 PE=3 SV=1	7207700	6949400	2908800	3108600	6230900	6807300	0.425045	0.60825	2.16675	0.317557	0.920965	0.422367
ENSCAFT00000048813	SLC4A7	Sodium bicarbonate cotransporter 3	J9PAF7	1125	>tr|J9PAF7|J9PAF7_CANFA Uncharacterized protein OS=Canis familiaris GN=SLC4A7 PE=4 SV=1	4208100	3323700	5274700	5137000	10411000	11917000	1.38237	1.76861e-05	2.14451	0.00156993	2.9645	0.882969
ENSCAFT00000001141	TCP1	T-complex protein 1 subunit alpha	E2R0L9	556	>tr|E2R0L9|E2R0L9_CANFA T-complex protein 1 subunit alpha OS=Canis familiaris GN=TCP1 PE=3 SV=1	8795900	10477000	3248400	3698300	8584300	6040500	0.360439	0.428857	2.10529	0.29285	0.758827	0.544722
ENSCAFT00000000639	CAND1	Cullin-associated NEDD8-dissociated protein 1	F1P624	1208	>tr|F1P624|F1P624_CANFA Uncharacterized protein (Fragment) OS=Canis familiaris GN=CAND1 PE=4 SV=1	5484200	5203700	1661500	799450	2400200	2695700	0.230256	0.34361	2.0707	0.517089	0.476792	0.99527
ENSCAFT00000047470	MYOF	Myoferlin	J9P3K0	2061	>tr|J9P3K0|J9P3K0_CANFA Uncharacterized protein OS=Canis familiaris GN=MYOF PE=4 SV=1;>tr|F1PZD5|F1PZD5_CANFA Uncharacterized protein (Fragment) OS=Canis familiaris GN=MYOF PE=4 SV=2;>tr|J9NXQ1|J9NXQ1_CANFA Uncharacterized protein (Fragment) OS=Canis famil	14700000	15736000	8706600	5021600	13661000	14222000	0.451051	0.594372	2.03107	0.170965	0.916119	0.242843
ENSCAFT00000009743	PCNA	Proliferating cell nuclear antigen	E2R0D6	261	>tr|E2R0D6|E2R0D6_CANFA Proliferating cell nuclear antigen OS=Canis familiaris GN=PCNA PE=3 SV=1	1701900	1364700	938880	1821100	2788100	2784800	0.900013	0.819797	2.01918	0.528249	1.81729	0.350749
ENSCAFT00000050185	VCL	Vinculin	J9P4F3	1074	>tr|J9P4F3|J9P4F3_CANFA Uncharacterized protein OS=Canis familiaris GN=VCL PE=4 SV=1;>tr|F1PKR3|F1PKR3_CANFA Uncharacterized protein (Fragment) OS=Canis familiaris GN=VCL PE=4 SV=2;>tr|G8C7I1|G8C7I1_CANFA Metavinculin variant (Fragment) OS=Canis familiaris	6367400	6201100	5724000	5261500	9845000	12069000	0.87405	0.646087	1.99481	0.214155	1.74357	0.0679477
ENSCAFT00000029207	PSMD11	26S proteasome non-ATPase regulatory subunit 11	E2RJ26	422	>tr|E2RJ26|E2RJ26_CANFA Uncharacterized protein OS=Canis familiaris GN=PSMD11 PE=4 SV=2	1581800	1953800	1278600	788550	2477000	1645500	0.584667	0.963483	1.99429	0.558753	1.166	0.563265
ENSCAFT00000012236	FLNB	Filamin-B	E2R0F2	2633	>tr|E2R0F2|E2R0F2_CANFA Uncharacterized protein OS=Canis familiaris GN=FLNB PE=4 SV=2	15724000	15600000	6255400	5833900	13507000	10348000	0.385944	0.426864	1.97323	0.202722	0.761557	0.443163
ENSCAFT00000047001	LOC100855913	Uncharacterized protein	J9NYK7	322	>tr|J9NYK7|J9NYK7_CANFA Uncharacterized protein OS=Canis familiaris GN=LOC100855913 PE=4 SV=1	20413000	20607000	14244000	13158000	26972000	26166000	0.668016	0.897431	1.9392	0.120674	1.29542	0.042113
ENSCAFT00000011393	SDCBP	Syntenin-1	F1PKR0	297	>tr|F1PKR0|F1PKR0_CANFA Uncharacterized protein OS=Canis familiaris GN=SDCBP PE=4 SV=2	114820000	105290000	28687000	29687000	53600000	59275000	0.265204	0.0298231	1.93365	0.102887	0.512812	0.882543
ENSCAFT00000000299	RPS12	40S ribosomal protein S12	E2R4N7	132	>tr|E2R4N7|E2R4N7_CANFA 40S ribosomal protein S12 OS=Canis familiaris GN=RPS12 PE=3 SV=1	2844800	3726100	3106100	3418800	8714300	3890600	0.992999	0.638872	1.93182	0.381426	1.91829	0.149338
ENSCAFT00000002504	FLNC	Filamin-C	E2RP26	2720	>tr|E2RP26|E2RP26_CANFA Uncharacterized protein OS=Canis familiaris GN=FLNC PE=4 SV=1;>tr|J9P5S3|J9P5S3_CANFA Uncharacterized protein OS=Canis familiaris GN=FLNC PE=4 SV=1	9107000	7643800	2301200	3583700	7634400	3716200	0.351321	0.40457	1.92877	0.394457	0.677615	0.680566
ENSCAFT00000005849	RAB14	Ras-related protein Rab-14	E2R0K4	215	>tr|E2R0K4|E2R0K4_CANFA Uncharacterized protein OS=Canis familiaris GN=RAB14 PE=3 SV=1	6192600	5991000	6388100	5098400	10989000	10981000	0.942784	0.571651	1.91268	0.236065	1.80324	0.0603787
ENSCAFT00000028644	DYNC1H1	Cytoplasmic dynein 1 heavy chain 1	F1PGY9	4646	>tr|F1PGY9|F1PGY9_CANFA Uncharacterized protein OS=Canis familiaris GN=DYNC1H1 PE=4 SV=2	20053000	23118000	8022900	5891300	13466000	12677000	0.322304	0.189338	1.87887	0.201914	0.605569	0.677822
ENSCAFT00000014728	SLC38A2	Sodium-coupled neutral amino acid transporter 2	F1PTG9	531	>tr|F1PTG9|F1PTG9_CANFA Uncharacterized protein (Fragment) OS=Canis familiaris GN=SLC38A2 PE=4 SV=2;>tr|J9P955|J9P955_CANFA Uncharacterized protein OS=Canis familiaris GN=SLC38A2 PE=4 SV=1	1227300	2161700	1694500	2083000	3561900	3400300	1.11464	0.690263	1.84307	0.509597	2.05435	0.260429
ENSCAFT00000009240	GOLGA7	Golgin subfamily A member 7	E2R2A1	137	>tr|E2R2A1|E2R2A1_CANFA Uncharacterized protein OS=Canis familiaris GN=GOLGA7 PE=4 SV=1	1579900	1287600	977940	1091600	1794100	2014900	0.721723	0.93891	1.84051	0.593853	1.32833	0.52465
ENSCAFT00000003151	VCP	Transitional endoplasmic reticulum ATPase	E2RLQ9	822	>tr|E2RLQ9|E2RLQ9_CANFA Uncharacterized protein (Fragment) OS=Canis familiaris GN=VCP PE=3 SV=2	14561000	15516000	7120600	10636000	18935000	13715000	0.590371	0.902661	1.83875	0.182052	1.08555	0.153131
ENSCAFT00000004954	CCT4	T-complex protein 1 subunit delta	F1Q331	539	>tr|F1Q331|F1Q331_CANFA T-complex protein 1 subunit delta OS=Canis familiaris GN=CCT4 PE=3 SV=2	10809000	7553000	4644300	3744800	6631100	8657300	0.456873	0.63455	1.82241	0.363873	0.832611	0.468834
ENSCAFT00000016229	RPLP0	60S acidic ribosomal protein P0	F1PUX4	317	>tr|F1PUX4|F1PUX4_CANFA Uncharacterized protein OS=Canis familiaris GN=RPLP0 PE=1 SV=1;>tr|Q9TTI6|Q9TTI6_CANFA Acidic ribosomal phosphoprotein P0 (Fragment) OS=Canis familiaris PE=2 SV=1	7989400	8254200	1787500	2207200	3713300	3536700	0.245925	0.232281	1.8149	0.492191	0.44633	0.938588
ENSCAFT00000037365	ARF6	ADP-ribosylation factor 6	E2RHL4	175	>tr|E2RHL4|E2RHL4_CANFA Uncharacterized protein OS=Canis familiaris GN=ARF6 PE=3 SV=1	9668300	10901000	4196100	4890800	8360900	7656900	0.44177	0.589787	1.76274	0.381796	0.778724	0.497905
ENSCAFT00000047722	MLLT4	Afadin	J9NWX6	1774	>tr|J9NWX6|J9NWX6_CANFA Uncharacterized protein OS=Canis familiaris GN=MLLT4 PE=4 SV=1;>tr|F1PSU6|F1PSU6_CANFA Uncharacterized protein (Fragment) OS=Canis familiaris GN=MLLT4 PE=4 SV=2	1399600	1153400	850570	952470	1336800	1788300	0.706244	0.951972	1.73324	0.640552	1.22409	0.560844
ENSCAFT00000016127	CCT6A	T-complex protein 1 subunit zeta	E2RLL6	530	>tr|E2RLL6|E2RLL6_CANFA Uncharacterized protein OS=Canis familiaris GN=CCT6A PE=3 SV=2	7824100	8991300	3435600	4093900	6572200	6429100	0.447774	0.626731	1.72671	0.408861	0.773178	0.554893
ENSCAFT00000000112	CD63	CD63 antigen	F1PIT4	238	>tr|F1PIT4|F1PIT4_CANFA Tetraspanin OS=Canis familiaris GN=CD63 PE=3 SV=2	5624400	6207900	3826100	3615200	5903900	6560700	0.628897	0.997102	1.67506	0.439087	1.05344	0.363498
ENSCAFT00000001666	FAM49B	Protein FAM49B	E2RCY1	324	>tr|E2RCY1|E2RCY1_CANFA Uncharacterized protein OS=Canis familiaris GN=FAM49B PE=4 SV=1;>tr|E2RCX9|E2RCX9_CANFA Uncharacterized protein OS=Canis familiaris GN=FAM49B PE=4 SV=2	2375900	2266900	2246500	1956500	2989500	4033700	0.905273	0.773526	1.671	0.534109	1.51271	0.35104
ENSCAFT00000006920	COPG1	Coatomer subunit gamma-1	E2RPG9	874	>tr|E2RPG9|E2RPG9_CANFA Coatomer subunit gamma OS=Canis familiaris GN=COPG1 PE=3 SV=2	2319800	3452300	2188800	1	1645600	2005700	0.379204	0.813912	1.66817	0.735057	0.632577	0.849298
ENSCAFT00000009907	ATP2B1	Plasma membrane calcium-transporting ATPase 1	E2R7S1	1220	>tr|E2R7S1|E2R7S1_CANFA Calcium-transporting ATPase OS=Canis familiaris GN=ATP2B1 PE=3 SV=2;>tr|J9P8P9|J9P8P9_CANFA Calcium-transporting ATPase OS=Canis familiaris GN=ATP2B1 PE=3 SV=1	921150	1186500	1480000	1329400	2444600	2229100	1.33295	0.636244	1.66359	0.611621	2.21749	0.333848
0		Uncharacterized protein	Q8WN16	309	>tr|Q8WN16|Q8WN16_CANFA Serine/threonine-protein phosphatase OS=Canis familiaris PE=2 SV=1;>tr|F6X958|F6X958_CANFA Serine/threonine-protein phosphatase OS=Canis familiaris GN=PPP2CB PE=3 SV=1;>tr|F1P7I7|F1P7I7_CANFA Serine/threonine-protein phosphatase OS=	1641800	1558300	1	1213100	975970	1036000	0.379082	0.822577	1.65853	0.770031	0.628721	0.868149
ENSCAFT00000017946	CSE1L	Exportin-2	F1Q1V0	973	>tr|F1Q1V0|F1Q1V0_CANFA Uncharacterized protein OS=Canis familiaris GN=CSE1L PE=4 SV=2	2158800	2272300	1	1644000	1233500	1491700	0.371014	0.803668	1.65766	0.750761	0.615017	0.874968
ENSCAFT00000021278	PSMA6	Proteasome subunit alpha type-6	E2RMN2	246	>tr|E2RMN2|E2RMN2_CANFA Proteasome subunit alpha type OS=Canis familiaris GN=PSMA6 PE=3 SV=1	2343200	1828300	2689200	2697300	4535700	4305800	1.29126	0.538205	1.64142	0.500657	2.1195	0.200717
ENSCAFT00000015991	CTSD	Cathepsin D	Q4LAL9	410	>sp|Q4LAL9|CATD_CANFA Cathepsin D OS=Canis familiaris GN=CTSD PE=2 SV=1	1	1	1660800	1	1335500	1366800	830400	1	1.62711	0.00236892	1351150	1.87341e-05
ENSCAFT00000003137	HSP90AB1	Heat shock protein HSP 90-beta	E2RLS3	724	>tr|E2RLS3|E2RLS3_CANFA Uncharacterized protein OS=Canis familiaris GN=HSP90AB1 PE=3 SV=2	77013000	83972000	54125000	52516000	88895000	84088000	0.662428	0.901927	1.62211	0.136815	1.07453	0.0776561
ENSCAFT00000044436	STXBP1	Syntaxin-binding protein 1	J9NTI1	580	>tr|J9NTI1|J9NTI1_CANFA Uncharacterized protein OS=Canis familiaris GN=STXBP1 PE=4 SV=1;>tr|F1P7D2|F1P7D2_CANFA Uncharacterized protein (Fragment) OS=Canis familiaris GN=STXBP1 PE=4 SV=2;>tr|J9NUA1|J9NUA1_CANFA Uncharacterized protein (Fragment) OS=Canis f	1276000	1144900	1657900	1881800	2673500	3050500	1.46214	0.583357	1.61709	0.602288	2.36441	0.276172
ENSCAFT00000011977	CHMP4B	Charged multivesicular body protein 4b	E2RDX2	224	>tr|E2RDX2|E2RDX2_CANFA Uncharacterized protein OS=Canis familiaris GN=CHMP4B PE=4 SV=1	1	1	2433300	4612300	6550100	4833300	3522800	0.00875757	1.61568	0.0624195	5691700	2.39163e-06
ENSCAFT00000005111	COL17A1	Collagen alpha-1	F6XBP8	1468	>tr|F6XBP8|F6XBP8_CANFA Collagen alpha-1(XVII) chain OS=Canis familiaris GN=COL17A1 PE=4 SV=1;>sp|Q9N281|COHA1_CANFA Collagen alpha-1(XVII) chain OS=Canis familiaris GN=COL17A1 PE=2 SV=2;>tr|E2QXQ6|E2QXQ6_CANFA Collagen alpha-1(XVII) chain OS=Canis familia	1	1	3983700	3354500	5937700	5300200	3669100	0.0219912	1.53142	2.45906e-18	5618950	3.98523e-19
ENSCAFT00000048108	RPSA	40S ribosomal protein SA	J9JHJ2	295	>tr|J9JHJ2|J9JHJ2_CANFA 40S ribosomal protein SA OS=Canis familiaris GN=RPSA PE=1 SV=1;>tr|E2RJ06|E2RJ06_CANFA 40S ribosomal protein SA OS=Canis familiaris GN=RPSA PE=3 SV=2	5598400	6039400	2653300	2815100	4152900	4208300	0.469883	0.747825	1.529	0.55383	0.718452	0.678715
0	ATP1B1	Sodium/potassium-transporting ATPase subunit beta-1	P06583	303	>sp|P06583|AT1B1_CANFA Sodium/potassium-transporting ATPase subunit beta-1 OS=Canis familiaris GN=ATP1B1 PE=1 SV=1;>tr|J9P7J0|J9P7J0_CANFA Sodium/potassium-transporting ATPase subunit beta-1 OS=Canis familiaris GN=ATP1B1 PE=3 SV=1;>tr|F1PMF0|F1PMF0_CANFA S	2602800	2347400	6193300	4187900	7769600	8038600	2.09713	5.96694e-05	1.52277	0.0114051	3.19345	0.687857
ENSCAFT00000002795	ANXA1	Annexin A1	F1P6B7	345	>tr|F1P6B7|F1P6B7_CANFA Annexin OS=Canis familiaris GN=ANXA1 PE=3 SV=1	513180000	514770000	292160000	315450000	455970000	450030000	0.591089	0.804715	1.49109	0.0674975	0.881366	0.152781
ENSCAFT00000030741	AGRN	Agrin [Cleaved into: Agrin N-terminal 110 kDa subunit; Agrin C-terminal 110 kDa subunit; Agrin C-terminal 90 kDa fragment	F1Q2Z6	2046	>tr|F1Q2Z6|F1Q2Z6_CANFA Uncharacterized protein OS=Canis familiaris GN=AGRN PE=4 SV=2	59839000	52333000	2853000	5324100	5922300	6258100	0.0728979	2.40327e-07	1.48957	0.508008	0.108587	0.00271746
ENSCAFT00000038656	CCT3	T-complex protein 1 subunit gamma	E2RB79	549	>tr|E2RB79|E2RB79_CANFA T-complex protein 1 subunit gamma OS=Canis familiaris GN=CCT3 PE=3 SV=2;>tr|F1PDX9|F1PDX9_CANFA T-complex protein 1 subunit gamma OS=Canis familiaris GN=CCT3 PE=3 SV=2	8905200	9817800	4997000	4474400	6632200	7298600	0.50587	0.745497	1.47083	0.494153	0.744047	0.569669
ENSCAFT00000002468	PSAT1	Phosphoserine aminotransferase	E2RDN1	411	>tr|E2RDN1|E2RDN1_CANFA Phosphoserine aminotransferase (Fragment) OS=Canis familiaris GN=PSAT1 PE=3 SV=2;>tr|J9JHU3|J9JHU3_CANFA Phosphoserine aminotransferase OS=Canis familiaris GN=PSAT1 PE=3 SV=1	5522300	5168000	2668400	2749000	4626500	3315800	0.506758	0.80993	1.46607	0.580907	0.742945	0.6716
ENSCAFT00000032170	HSPA5	78 kDa glucose-regulated protein	F1PIC7	654	>tr|F1PIC7|F1PIC7_CANFA Uncharacterized protein OS=Canis familiaris GN=HSPA5 PE=3 SV=2	7183100	9668900	1863200	1102800	2256900	2066700	0.176003	0.153237	1.45772	0.679428	0.256563	0.55555
ENSCAFT00000026423	ANXA2	Annexin A2	Q6TEQ7	339	>sp|Q6TEQ7|ANXA2_CANFA Annexin A2 OS=Canis familiaris GN=ANXA2 PE=1 SV=1	982100000	987000000	699320000	661510000	964900000	988030000	0.691092	0.749443	1.4351	0.0863851	0.991788	0.089483
ENSCAFT00000028654	HSP90AA1	Heat shock protein HSP 90-alpha	F1PGY1	630	>tr|F1PGY1|F1PGY1_CANFA Uncharacterized protein (Fragment) OS=Canis familiaris GN=HSP90AA1 PE=4 SV=2	37402000	40542000	23357000	23957000	33413000	33126000	0.607026	0.915789	1.40633	0.323202	0.853677	0.251918
ENSCAFT00000011058	EIF3F	Eukaryotic translation initiation factor 3 subunit F	F1PU02	324	>tr|F1PU02|F1PU02_CANFA Uncharacterized protein (Fragment) OS=Canis familiaris GN=EIF3F PE=3 SV=2	1536700	1772500	1	1759100	1206500	1237200	0.531579	0.938472	1.38918	0.813141	0.738456	0.787438
ENSCAFT00000048755	AHNAK	Neuroblast differentiation-associated protein AHNAK	J9P969	4966	>tr|J9P969|J9P969_CANFA Uncharacterized protein OS=Canis familiaris GN=AHNAK PE=4 SV=1	38198000	42286000	67839000	66565000	90865000	94228000	1.66995	6.63781e-14	1.37714	0.000942135	2.29975	0.696993
ENSCAFT00000043497	YWHAG	14-3-3 protein gamma	J9NRH5	224	>tr|J9NRH5|J9NRH5_CANFA Uncharacterized protein (Fragment) OS=Canis familiaris GN=YWHAG PE=3 SV=1	18650000	18598000	5179600	5082700	6590700	7384800	0.275513	0.184333	1.36183	0.54704	0.375201	0.70686
ENSCAFT00000000684	CCT2	T-complex protein 1 subunit beta	F6V0D8	535	>tr|F6V0D8|F6V0D8_CANFA Uncharacterized protein (Fragment) OS=Canis familiaris GN=CCT2 PE=3 SV=1	17020000	16203000	6406200	8701000	10365000	10174000	0.454721	0.565396	1.35955	0.461728	0.618216	0.703042
ENSCAFT00000007712	CAD	CAD protein [Includes: Glutamine-dependent carbamoyl-phosphate synthase	E2RAV2	2228	>tr|E2RAV2|E2RAV2_CANFA Uncharacterized protein OS=Canis familiaris GN=CAD PE=3 SV=2;>tr|J9P266|J9P266_CANFA Uncharacterized protein OS=Canis familiaris GN=CAD PE=4 SV=1	1033600	912080	461670	1	1	619970	0.23728	0.708869	1.34288	0.878854	0.31864	0.859905
ENSCAFT00000012414	ZDHHC5	Palmitoyltransferase ZDHHC5	E2R434	964	>tr|E2R434|E2R434_CANFA Palmitoyltransferase ZDHHC5 OS=Canis familiaris GN=ZDHHC5 PE=4 SV=2;>tr|J9P7H5|J9P7H5_CANFA Palmitoyltransferase ZDHHC5 OS=Canis familiaris GN=ZDHHC5 PE=4 SV=1	13437000	13019000	10904000	14301000	19261000	14507000	0.952714	0.421844	1.33973	0.383006	1.27638	0.0870599
ENSCAFT00000031352	BSG	Basigin	E2QZT4	268	>tr|E2QZT4|E2QZT4_CANFA Uncharacterized protein OS=Canis familiaris GN=BSG PE=4 SV=1	10083000	10069000	4312000	5817600	8399300	5056200	0.50266	0.72717	1.32833	0.570335	0.6677	0.670689
ENSCAFT00000026208	ACTN1	Alpha-actinin-1	E2QY07	892	>tr|E2QY07|E2QY07_CANFA Uncharacterized protein OS=Canis familiaris GN=ACTN1 PE=4 SV=1;>tr|E2QY08|E2QY08_CANFA Uncharacterized protein OS=Canis familiaris GN=ACTN1 PE=4 SV=2	16098000	17315000	10271000	13395000	16429000	14920000	0.708287	0.822952	1.32464	0.405768	0.938228	0.212182
ENSCAFT00000011732	IPO7	Importin-7	F6X4J2	1038	>tr|F6X4J2|F6X4J2_CANFA Uncharacterized protein OS=Canis familiaris GN=IPO7 PE=4 SV=1	2171400	2158800	1	1389000	1016700	819790	0.320771	0.756111	1.32217	0.839191	0.424112	0.93879
ENSCAFT00000036036	RAB34	Ras-related protein Rab-34, isoform NARR	F1PDF1	259	>tr|F1PDF1|F1PDF1_CANFA Uncharacterized protein OS=Canis familiaris GN=RAB34 PE=3 SV=2	1569400	1338200	2033000	2578200	3359800	2732100	1.58591	0.523589	1.32111	0.694932	2.09516	0.296926
ENSCAFT00000038482	RAB7A	Ras-related protein Rab-7a	P18067	207	>sp|P18067|RAB7A_CANFA Ras-related protein Rab-7a OS=Canis familiaris GN=RAB7A PE=2 SV=1	17211000	15274000	13086000	13591000	16752000	18410000	0.82121	0.59467	1.31806	0.394592	1.08241	0.135133
ENSCAFT00000012803	RPL7	60S ribosomal protein L7	F1Q0Z2	248	>tr|F1Q0Z2|F1Q0Z2_CANFA Uncharacterized protein OS=Canis familiaris GN=RPL7 PE=1 SV=2;>tr|J9P4G8|J9P4G8_CANFA Uncharacterized protein OS=Canis familiaris PE=4 SV=1	3694600	3779200	1502900	2334100	2424200	2628600	0.513393	0.849586	1.31686	0.711466	0.676068	0.783098
ENSCAFT00000048184	RAB11B	Ras-related protein Rab-11B	J9JHN1	218	>tr|J9JHN1|J9JHN1_CANFA Uncharacterized protein OS=Canis familiaris GN=RAB11B PE=3 SV=1	13628000	15781000	6057400	6430700	7741600	8636700	0.424635	0.52592	1.31151	0.547282	0.556915	0.824459
ENSCAFT00000044584	YWHAE	14-3-3 protein epsilon	J9P9V0	124	>tr|J9P9V0|J9P9V0_CANFA Uncharacterized protein OS=Canis familiaris GN=YWHAE PE=4 SV=1	14412000	22473000	12721000	10202000	16386000	13557000	0.621472	0.994522	1.30624	0.416244	0.811793	0.334899
ENSCAFT00000031130	PLXNA3	Plexin-A3	F1PWQ0	447	>tr|F1PWQ0|F1PWQ0_CANFA Uncharacterized protein OS=Canis familiaris GN=PLXNA3 PE=4 SV=2;>sp|O97555|GDIA_CANFA Rab GDP dissociation inhibitor alpha OS=Canis familiaris GN=GDI1 PE=2 SV=1;>tr|J9P1V4|J9P1V4_CANFA Uncharacterized protein OS=Canis familiaris GN=	3422400	3251700	3721300	3082000	4224800	4615100	1.01936	0.626854	1.29935	0.638057	1.32451	0.34969
ENSCAFT00000001676	EFR3A	Protein EFR3 homolog A	E2RCW6	821	>tr|E2RCW6|E2RCW6_CANFA Uncharacterized protein OS=Canis familiaris GN=EFR3A PE=4 SV=2	2699200	1985900	1619600	1704000	2045300	2116700	0.709398	0.94134	1.25226	0.750828	0.888348	0.672683
ENSCAFT00000006605	RUVBL1	RuvB-like 1	E2RQC9	456	>tr|E2RQC9|E2RQC9_CANFA Uncharacterized protein OS=Canis familiaris GN=RUVBL1 PE=4 SV=2	3200000	3256700	1669900	1928000	2565700	1898700	0.557235	0.913648	1.24083	0.754775	0.691437	0.789117
ENSCAFT00000019245	CAMK2D	Calcium/calmodulin-dependent protein kinase type II subunit delta	E2RR97	512	>tr|E2RR97|E2RR97_CANFA Uncharacterized protein OS=Canis familiaris GN=CAMK2D PE=4 SV=2;>tr|E2RR74|E2RR74_CANFA Uncharacterized protein OS=Canis familiaris GN=CAMK2D PE=4 SV=2	1838000	1789100	1	1123900	1	1391300	0.309862	0.75578	1.23792	0.884948	0.383585	0.920833
ENSCAFT00000025807	PSMD3	26S proteasome non-ATPase regulatory subunit 3	E2QUY7	534	>tr|E2QUY7|E2QUY7_CANFA Uncharacterized protein OS=Canis familiaris GN=PSMD3 PE=4 SV=2	870650	1266600	881500	833400	1075000	1023100	0.802386	0.885595	1.22345	0.814928	0.981682	0.673809
ENSCAFT00000011733	GPI	Glucose-6-phosphate isomerase	E2R2C3	558	>tr|E2R2C3|E2R2C3_CANFA Uncharacterized protein OS=Canis familiaris GN=GPI PE=3 SV=1	13341000	11795000	12507000	7096900	11508000	12466000	0.779913	0.734857	1.22292	0.516539	0.953771	0.304549
ENSCAFT00000029888	RAP2C	Ras-related protein Rap-2c	F1PPL6	183	>tr|F1PPL6|F1PPL6_CANFA Uncharacterized protein OS=Canis familiaris GN=RAP2C PE=4 SV=2;>tr|F1PXB8|F1PXB8_CANFA Uncharacterized protein OS=Canis familiaris GN=RAP2C PE=4 SV=2	7532700	7199000	2626700	2656000	3067100	3386500	0.358594	0.466286	1.22165	0.711893	0.438076	0.928732
ENSCAFT00000018127	LOC100856765	Uncharacterized protein	J9JHV8	422	>tr|J9JHV8|J9JHV8_CANFA Uncharacterized protein OS=Canis familiaris GN=LOC100856765 PE=4 SV=1;>tr|E2R546|E2R546_CANFA 60S ribosomal protein L4 (Fragment) OS=Canis familiaris GN=RPL4 PE=4 SV=2;>sp|Q28346|RL4_CANFA 60S ribosomal protein L4 OS=Canis familiari	6761100	9329500	901370	799840	960970	1109700	0.105727	0.0749829	1.21717	0.81731	0.128688	0.274266
ENSCAFT00000012780	RPS3A	40S ribosomal protein S3a	F2Z4Q5	264	>tr|F2Z4Q5|F2Z4Q5_CANFA 40S ribosomal protein S3a OS=Canis familiaris GN=RPS3A PE=3 SV=1;>tr|J9P1R9|J9P1R9_CANFA 40S ribosomal protein S3a OS=Canis familiaris GN=RPS3A PE=3 SV=1;>tr|J9P8N5|J9P8N5_CANFA 40S ribosomal protein S3a OS=Canis familiaris GN=RPS3A	4482700	3995200	1881300	1	2274000	1	0.221906	0.589784	1.20874	0.888452	0.268227	0.782145
ENSCAFT00000030964	RPS2	40S ribosomal protein S2	E2QWY6	293	>tr|E2QWY6|E2QWY6_CANFA Uncharacterized protein OS=Canis familiaris GN=RPS2 PE=3 SV=2	6408700	4538900	3000000	2384800	3446600	3048400	0.49187	0.779516	1.20617	0.720939	0.593281	0.845037
ENSCAFT00000002052	CTNNA1	Catenin alpha-1	E2R9S7	906	>tr|E2R9S7|E2R9S7_CANFA Uncharacterized protein OS=Canis familiaris GN=CTNNA1 PE=4 SV=1	26713000	30270000	19516000	18805000	22458000	23353000	0.672499	0.857397	1.19545	0.461735	0.803942	0.285555
ENSCAFT00000014164	LOC100856782	Uncharacterized protein	J9NS87	543	>tr|J9NS87|J9NS87_CANFA Uncharacterized protein OS=Canis familiaris GN=LOC100856782 PE=3 SV=1;>tr|F1Q406|F1Q406_CANFA Uncharacterized protein (Fragment) OS=Canis familiaris PE=3 SV=1;>tr|F6Y487|F6Y487_CANFA Uncharacterized protein (Fragment) OS=Canis famil	8320700	6538200	5519600	5816300	6259800	7259600	0.762903	0.798298	1.19262	0.645039	0.909852	0.431768
0	RAB21	Ras-related protein Rab-21	P55745	223	>sp|P55745|RAB21_CANFA Ras-related protein Rab-21 OS=Canis familiaris GN=RAB21 PE=3 SV=3;>tr|F1PGI1|F1PGI1_CANFA Ras-related protein Rab-21 (Fragment) OS=Canis familiaris GN=RAB21 PE=3 SV=2	2065000	2200900	2215200	1845700	2207700	2580400	0.951944	0.755957	1.17907	0.774655	1.12241	0.552879
ENSCAFT00000028003	CLTC	Clathrin heavy chain 1	F1PHQ0	1675	>tr|F1PHQ0|F1PHQ0_CANFA Clathrin heavy chain OS=Canis familiaris GN=CLTC PE=3 SV=2	35196000	36931000	17665000	19052000	21784000	21326000	0.50906	0.553355	1.17412	0.478601	0.597696	0.650901
ENSCAFT00000013153	CPNE1	Copine-1	E2R9N5	537	>tr|E2R9N5|E2R9N5_CANFA Uncharacterized protein OS=Canis familiaris GN=CPNE1 PE=4 SV=1	10266000	9280600	8425700	6900000	9097400	8807100	0.78406	0.722611	1.16827	0.586501	0.915991	0.370562
ENSCAFT00000007940	PLCD1	1-phosphatidylinositol 4,5-bisphosphate phosphodiesterase delta-1	F1P7Z9	855	>tr|F1P7Z9|F1P7Z9_CANFA Phosphoinositide phospholipase C OS=Canis familiaris GN=PLCD1 PE=4 SV=2;>tr|E2QX57|E2QX57_CANFA Phosphoinositide phospholipase C OS=Canis familiaris GN=PLCD1 PE=4 SV=1	16645000	14206000	12348000	24355000	24656000	18009000	1.18969	0.136683	1.16244	0.503076	1.38294	0.0415961
ENSCAFT00000013946	SRC	Proto-oncogene tyrosine-protein kinase Src	E2RSH8	536	>tr|E2RSH8|E2RSH8_CANFA Uncharacterized protein OS=Canis familiaris GN=SRC PE=4 SV=2;>tr|K7RW18|K7RW18_CANFA V-src sarcoma Schmidt-Ruppin A-2 viral oncogene-like protein (Fragment) OS=Canis familiaris GN=Src PE=2 SV=1	11358000	9418600	11979000	13526000	19861000	9698300	1.22758	0.219681	1.15896	0.545757	1.42272	0.0869499
ENSCAFT00000002911	CHMP5	Charged multivesicular body protein 5	E2RLV2	219	>tr|E2RLV2|E2RLV2_CANFA Uncharacterized protein OS=Canis familiaris GN=CHMP5 PE=4 SV=1	1693300	1493900	1311200	1334400	1609700	1447200	0.83007	0.858919	1.15547	0.809156	0.959118	0.662989
ENSCAFT00000017399	PFKL	ATP-dependent 6-phosphofructokinase, liver type	F1Q3S9	780	>tr|F1Q3S9|F1Q3S9_CANFA 6-phosphofructokinase OS=Canis familiaris GN=PFKL PE=3 SV=2	1369200	1046300	982770	1078300	1266800	1110800	0.853268	0.86466	1.15358	0.829433	0.98431	0.661547
ENSCAFT00000028866	CDC42BPB	Serine/threonine-protein kinase MRCK beta	E2RPP4	1712	>tr|E2RPP4|E2RPP4_CANFA Uncharacterized protein OS=Canis familiaris GN=CDC42BPB PE=4 SV=2;>tr|E2RPP6|E2RPP6_CANFA Uncharacterized protein OS=Canis familiaris GN=CDC42BPB PE=4 SV=2	1167800	1188800	1295700	1218100	1648600	1224800	1.06671	0.743973	1.14305	0.820202	1.2193	0.562423
ENSCAFT00000003875	RAB23	Ras-related protein Rab-23	E2QWS2	237	>tr|E2QWS2|E2QWS2_CANFA Uncharacterized protein OS=Canis familiaris GN=RAB23 PE=3 SV=2	1663100	2042000	1339900	1202100	1343200	1527200	0.686081	0.953393	1.12919	0.824381	0.774716	0.762006
ENSCAFT00000026366	NPEPPS	Puromycin-sensitive aminopeptidase	F1P7M0	860	>tr|F1P7M0|F1P7M0_CANFA Uncharacterized protein OS=Canis familiaris GN=NPEPPS PE=4 SV=2	2503200	3311500	3521400	4120500	3029000	5520100	1.31424	0.445806	1.11871	0.731887	1.47026	0.323874
ENSCAFT00000000898	YWHAZ	14-3-3 protein zeta/delta	F1PBL1	245	>tr|F1PBL1|F1PBL1_CANFA Uncharacterized protein OS=Canis familiaris GN=YWHAZ PE=3 SV=2;>tr|J9PAA1|J9PAA1_CANFA Uncharacterized protein (Fragment) OS=Canis familiaris GN=YWHAZ PE=3 SV=1	77742000	72996000	55964000	50240000	56278000	62378000	0.70456	0.789835	1.11725	0.454543	0.787167	0.263537
ENSCAFT00000015122	YWHAB	14-3-3 protein beta/alpha	F1PKW7	244	>tr|F1PKW7|F1PKW7_CANFA Uncharacterized protein OS=Canis familiaris GN=YWHAB PE=3 SV=2	3678000	3166200	6209800	4885900	6862900	5469600	1.62118	0.236751	1.11147	0.703674	1.80189	0.161822
ENSCAFT00000002240	PLEC	Plectin	F1PHS5	4691	>tr|F1PHS5|F1PHS5_CANFA Uncharacterized protein OS=Canis familiaris GN=PLEC PE=4 SV=2	32843000	31383000	17190000	11174000	16770000	14696000	0.441628	0.333043	1.10936	0.571716	0.489926	0.968026
ENSCAFT00000018800	PITPNB	Phosphatidylinositol transfer protein beta isoform	F1PHZ3	271	>tr|F1PHZ3|F1PHZ3_CANFA Uncharacterized protein (Fragment) OS=Canis familiaris GN=PITPNB PE=4 SV=2	1236700	1045700	1083900	899870	997270	1200900	0.86916	0.856075	1.10808	0.853181	0.963096	0.676301
ENSCAFT00000028998	AP2B1	AP-2 complex subunit beta	E2RIV1	951	>tr|E2RIV1|E2RIV1_CANFA Uncharacterized protein OS=Canis familiaris GN=AP2B1 PE=4 SV=2	8381300	7342200	2589100	2822900	3031000	2959500	0.344198	0.433418	1.10689	0.779847	0.38099	0.819218
ENSCAFT00000010410	LTA4H	Leukotriene A-4 hydrolase	F6Y290	701	>tr|F6Y290|F6Y290_CANFA Leukotriene A(4) hydrolase OS=Canis familiaris GN=LTA4H PE=3 SV=1	1	873820	1752700	1311700	1460000	1910000	3.5069	0.451815	1.09973	0.826743	3.85663	0.369405
ENSCAFT00000017059	ATP6V1A	V-type proton ATPase catalytic subunit A	E2QYG6	618	>tr|E2QYG6|E2QYG6_CANFA Uncharacterized protein OS=Canis familiaris GN=ATP6V1A PE=3 SV=1	2037700	1833000	1714700	1624900	1888200	1750200	0.86279	0.835169	1.08947	0.827453	0.939985	0.664025
ENSCAFT00000004823	PTGR1	Prostaglandin reductase 1	E2R002	329	>tr|E2R002|E2R002_CANFA Uncharacterized protein OS=Canis familiaris GN=PTGR1 PE=4 SV=2	12935000	13914000	15279000	14738000	16573000	16101000	1.11799	0.270519	1.08852	0.570945	1.21695	0.0998711
ENSCAFT00000027424	LOC102154109	Uncharacterized protein	E2RC20	292	>tr|E2RC20|E2RC20_CANFA Nucleoside diphosphate kinase (Fragment) OS=Canis familiaris GN=LOC102154109 PE=3 SV=2;>sp|Q50KA8|NDKB_CANFA Nucleoside diphosphate kinase B OS=Canis familiaris GN=NME2 PE=2 SV=1	13294000	11174000	12106000	5847500	7415400	11952000	0.733754	0.821826	1.07875	0.65829	0.79154	0.465214
ENSCAFT00000023565	FERMT2	Fermitin family homolog 2	F1PFB4	630	>tr|F1PFB4|F1PFB4_CANFA Uncharacterized protein (Fragment) OS=Canis familiaris GN=FERMT2 PE=4 SV=2	2904000	2308000	2983700	3582300	3166400	3788700	1.25979	0.50081	1.05926	0.785951	1.33444	0.395003
ENSCAFT00000003512	PAICS	Multifunctional protein ADE2 [Includes: Phosphoribosylaminoimidazole-succinocarboxamide synthase	F1PPT7	450	>tr|F1PPT7|F1PPT7_CANFA Uncharacterized protein OS=Canis familiaris GN=PAICS PE=4 SV=2	1741500	1970900	2950800	2094600	2775200	2527200	1.35907	0.527257	1.05094	0.828412	1.42829	0.436634
ENSCAFT00000038979	LDHB	L-lactate dehydrogenase B chain	E2R761	334	>tr|E2R761|E2R761_CANFA L-lactate dehydrogenase OS=Canis familiaris GN=LDHB PE=3 SV=1;>tr|F1PIB3|F1PIB3_CANFA L-lactate dehydrogenase (Fragment) OS=Canis familiaris GN=LDHB PE=3 SV=2;>tr|J9P3N9|J9P3N9_CANFA L-lactate dehydrogenase OS=Canis familiaris PE=3	8451200	7073400	6194900	6235900	6208300	6725100	0.800716	0.727987	1.04043	0.75409	0.833091	0.496721
ENSCAFT00000036209	MDH1	Malate dehydrogenase, cytoplasmic	E2QV08	348	>tr|E2QV08|E2QV08_CANFA Malate dehydrogenase (Fragment) OS=Canis familiaris GN=MDH1 PE=3 SV=2;>tr|F1Q1R1|F1Q1R1_CANFA Malate dehydrogenase OS=Canis familiaris GN=MDH1 PE=3 SV=2	4691500	4594600	2993400	2566800	3523200	2252200	0.598766	0.953847	1.0387	0.824612	0.62194	0.821201
ENSCAFT00000037104	ALDOC	Fructose-bisphosphate aldolase C	F1PL63	364	>tr|F1PL63|F1PL63_CANFA Fructose-bisphosphate aldolase OS=Canis familiaris GN=ALDOC PE=3 SV=1;>tr|F1PS82|F1PS82_CANFA Fructose-bisphosphate aldolase (Fragment) OS=Canis familiaris GN=ALDOC PE=3 SV=2	2978000	3282300	2472600	2909200	2490500	3089600	0.859671	0.763547	1.03685	0.827335	0.891347	0.620791
ENSCAFT00000008400	CTNNB1	Catenin beta-1	B6V8E6	781	>sp|B6V8E6|CTNB1_CANFA Catenin beta-1 OS=Canis familiaris GN=CTNNB1 PE=1 SV=1	19183000	18653000	15796000	16174000	15541000	17583000	0.844962	0.46317	1.0361	0.629815	0.875463	0.233695
ENSCAFT00000016906	CSTB	Cystatin-B	F1PS73	77	>tr|F1PS73|F1PS73_CANFA Uncharacterized protein (Fragment) OS=Canis familiaris GN=CSTB PE=4 SV=2	17204000	16835000	10232000	7938000	8591000	10120000	0.533799	0.734247	1.02977	0.711976	0.549693	0.837471
ENSCAFT00000027285	PBDC1	Protein PBDC1	E2RSR4	220	>tr|E2RSR4|E2RSR4_CANFA Uncharacterized protein OS=Canis familiaris GN=PBDC1 PE=4 SV=2	1	1	817450	1	1	834860	408726	0.984933	1.0213	0.0438397	417430	0.0209881
ENSCAFT00000013799	CA2	Carbonic anhydrase 2	F1PDY8	260	>tr|F1PDY8|F1PDY8_CANFA Uncharacterized protein OS=Canis familiaris GN=CA2 PE=4 SV=2	2996100	2507900	4251800	4215600	4286600	4325400	1.53841	0.357972	1.01708	0.799313	1.56468	0.301133
ENSCAFT00000013956	DPYSL2	Dihydropyrimidinase-related protein 2	F1P9U4	677	>tr|F1P9U4|F1P9U4_CANFA Uncharacterized protein OS=Canis familiaris GN=DPYSL2 PE=4 SV=2	5502500	6281900	4142500	3482100	4154700	3579400	0.647008	0.972418	1.01436	0.809164	0.6563	0.76018
ENSCAFT00000004182	LOC102156596	Uncharacterized protein	F2Z4P4	462	>tr|F2Z4P4|F2Z4P4_CANFA Elongation factor 1-alpha OS=Canis familiaris GN=LOC102156596 PE=3 SV=1;>tr|J9P9I7|J9P9I7_CANFA Elongation factor 1-alpha OS=Canis familiaris GN=LOC100685794 PE=3 SV=1;>tr|E2QW85|E2QW85_CANFA Elongation factor 1-alpha OS=Canis famil	139640000	144720000	91089000	94047000	96243000	91528000	0.651062	0.933031	1.01423	0.517697	0.660328	0.487942
ENSCAFT00000001052	PLXNB2	Plexin-B2	F1P9S5	1840	>tr|F1P9S5|F1P9S5_CANFA Uncharacterized protein OS=Canis familiaris GN=PLXNB2 PE=4 SV=2	13654000	15655000	9146800	8317500	8696000	9004900	0.595868	0.925792	1.01355	0.725478	0.603941	0.72514
ENSCAFT00000023144	PRDX6	Peroxiredoxin-6	F1PC59	221	>tr|F1PC59|F1PC59_CANFA Uncharacterized protein (Fragment) OS=Canis familiaris GN=PRDX6 PE=4 SV=1	7300600	8044700	5872200	8962000	6699100	8329700	0.966693	0.508864	1.01312	0.75098	0.979375	0.358891
ENSCAFT00000026424	KPNB1	Importin subunit beta-1	F6X637	876	>tr|F6X637|F6X637_CANFA Uncharacterized protein OS=Canis familiaris GN=KPNB1 PE=4 SV=1	8065800	7462200	7787200	8731600	8491100	8181100	1.06381	0.404617	1.00929	0.726668	1.07369	0.288757
ENSCAFT00000014379	EIF4A1	Eukaryotic initiation factor 4A-I	J9NY67	406	>tr|J9NY67|J9NY67_CANFA Uncharacterized protein OS=Canis familiaris GN=EIF4A1 PE=3 SV=1;>tr|F1P895|F1P895_CANFA Uncharacterized protein OS=Canis familiaris GN=EIF4A1 PE=3 SV=2;>tr|J9NU36|J9NU36_CANFA Uncharacterized protein OS=Canis familiaris GN=EIF4A1 PE	11754000	11972000	11921000	10210000	9633100	12635000	0.932774	0.482088	1.00619	0.708837	0.938553	0.313104
ENSCAFT00000021920	KIAA1279	Uncharacterized protein	E2QTI7	621	>tr|E2QTI7|E2QTI7_CANFA Uncharacterized protein OS=Canis familiaris GN=KIAA1279 PE=4 SV=1	59879	1	1	1	1	1	3.34001e-05	0.0272072	1	1	3.34001e-05	0.0205364
ENSCAFT00000004933	NOD1	Nucleotide-binding oligomerization domain-containing protein 1	E2R9L3	964	>tr|E2R9L3|E2R9L3_CANFA Uncharacterized protein OS=Canis familiaris GN=NOD1 PE=4 SV=2	60211	1	1	1	1	1	3.3216e-05	0.0273053	1	1	3.3216e-05	0.0206492
ENSCAFT00000014257	ENOPH1	Enolase-phosphatase E1	E2QU97	260	>tr|E2QU97|E2QU97_CANFA Enolase-phosphatase E1 OS=Canis familiaris GN=ENOPH1 PE=3 SV=2	1	66628	1	1	1	1	3.0017e-05	0.0269259	1	1	3.0017e-05	0.0198036
ENSCAFT00000018291	ISG20	Interferon-stimulated gene 20 kDa protein	F6X5D6	171	>tr|F6X5D6|F6X5D6_CANFA Uncharacterized protein OS=Canis familiaris GN=ISG20 PE=4 SV=1	1	72937	1	1	1	1	2.74205e-05	0.0265539	1	1	2.74205e-05	0.0193127
ENSCAFT00000019427	UNC45A	Protein unc-45 homolog A	F1PR18	952	>tr|F1PR18|F1PR18_CANFA Uncharacterized protein OS=Canis familiaris GN=UNC45A PE=4 SV=2	1	80770	1	1	1	1	2.47614e-05	0.0257994	1	1	2.47614e-05	0.0187587
ENSCAFT00000002377	IFT27	Intraflagellar transport protein 27 homolog	F1PG88	189	>tr|F1PG88|F1PG88_CANFA Uncharacterized protein (Fragment) OS=Canis familiaris GN=IFT27 PE=4 SV=2	1	95534	1	1	1	1	2.09347e-05	0.0245445	1	1	2.09347e-05	0.0175344
ENSCAFT00000049592	LRRC1	Leucine-rich repeat-containing protein 1	J9NVX1	511	>tr|J9NVX1|J9NVX1_CANFA Uncharacterized protein OS=Canis familiaris GN=LRRC1 PE=4 SV=1;>tr|E2RNR2|E2RNR2_CANFA Uncharacterized protein OS=Canis familiaris GN=LRRC1 PE=4 SV=1	1	98957	1	1	1	1	2.02106e-05	0.0243862	1	1	2.02106e-05	0.0174353
ENSCAFT00000014037	ACP2	Lysosomal acid phosphatase	E2RS03	423	>tr|E2RS03|E2RS03_CANFA Uncharacterized protein OS=Canis familiaris GN=ACP2 PE=4 SV=1	1	103220	1	1	1	1	1.93759e-05	0.0241737	1	1	1.93759e-05	0.0170459
ENSCAFT00000008394	BRE	BRCA1-A complex subunit BRE	E2RMQ2	383	>tr|E2RMQ2|E2RMQ2_CANFA Uncharacterized protein OS=Canis familiaris GN=BRE PE=4 SV=2;>tr|E2RMP1|E2RMP1_CANFA Uncharacterized protein OS=Canis familiaris GN=BRE PE=4 SV=2	1	105520	1	1	1	1	1.89536e-05	0.0241217	1	1	1.89536e-05	0.0170296
ENSCAFT00000014393	RRP12	RRP12-like protein	E2RT79	1300	>tr|E2RT79|E2RT79_CANFA Uncharacterized protein OS=Canis familiaris GN=RRP12 PE=4 SV=1	1	107000	1	1	1	1	1.86914e-05	0.0241457	1	1	1.86914e-05	0.0170615
ENSCAFT00000026141	ZFP36L1	Zinc finger protein 36, C3H1 type-like 1	E2R2W0	338	>tr|E2R2W0|E2R2W0_CANFA Uncharacterized protein OS=Canis familiaris GN=ZFP36L1 PE=4 SV=1	112770	1	1	1	1	1	1.77351e-05	0.0232287	1	1	1.77351e-05	0.0168374
ENSCAFT00000025661	BID	BH3-interacting domain death agonist	F1Q0Y3	203	>tr|F1Q0Y3|F1Q0Y3_CANFA Uncharacterized protein (Fragment) OS=Canis familiaris GN=BID PE=4 SV=2	117740	1	1	1	1	1	1.69864e-05	0.0227217	1	1	1.69864e-05	0.0167086
ENSCAFT00000000560	STXBP5	Syntaxin-binding protein 5	E2R4G2	1116	>tr|E2R4G2|E2R4G2_CANFA Uncharacterized protein OS=Canis familiaris GN=STXBP5 PE=4 SV=2;>tr|E2R4F7|E2R4F7_CANFA Uncharacterized protein OS=Canis familiaris GN=STXBP5 PE=4 SV=2	1	123680	1	1	1	1	1.61706e-05	0.0229715	1	1	1.61706e-05	0.016581
ENSCAFT00000010349	UBA5	Ubiquitin-like modifier-activating enzyme 5	E2QZV1	427	>tr|E2QZV1|E2QZV1_CANFA Uncharacterized protein OS=Canis familiaris GN=UBA5 PE=4 SV=2	1	126610	1	1	1	1	1.57964e-05	0.0229197	1	1	1.57964e-05	0.016322
ENSCAFT00000019330	HYOU1	Hypoxia up-regulated protein 1	E2RB31	996	>tr|E2RB31|E2RB31_CANFA Uncharacterized protein OS=Canis familiaris GN=HYOU1 PE=3 SV=2	127190	1	1	1	1	1	1.57244e-05	0.0225016	1	1	1.57244e-05	0.0161395
ENSCAFT00000031225	VAMP7	Vesicle-associated membrane protein 7	E2R5S5	220	>tr|E2R5S5|E2R5S5_CANFA Uncharacterized protein OS=Canis familiaris GN=VAMP7 PE=4 SV=1	132580	1	1	1	1	1	1.50851e-05	0.021847	1	1	1.50851e-05	0.0160256
ENSCAFT00000047301	FAM63A	Protein FAM63A	J9P121	417	>tr|J9P121|J9P121_CANFA Uncharacterized protein OS=Canis familiaris GN=FAM63A PE=4 SV=1;>tr|F1PUK8|F1PUK8_CANFA Uncharacterized protein OS=Canis familiaris GN=FAM63A PE=4 SV=2	138020	1	1	1	1	1	1.44905e-05	0.0217928	1	1	1.44905e-05	0.0159201
ENSCAFT00000043169	WDR19	WD repeat-containing protein 19	J9PBB7	1182	>tr|J9PBB7|J9PBB7_CANFA Uncharacterized protein OS=Canis familiaris GN=WDR19 PE=4 SV=1;>tr|F1Q2A8|F1Q2A8_CANFA Uncharacterized protein (Fragment) OS=Canis familiaris GN=WDR19 PE=4 SV=2;>tr|J9NZ33|J9NZ33_CANFA Uncharacterized protein OS=Canis familiaris GN=	1	141640	1	1	1	1	1.41202e-05	0.0221491	1	1	1.41202e-05	0.0159278
ENSCAFT00000050158	LOC102155595	Uncharacterized protein	J9P615	110	>tr|J9P615|J9P615_CANFA Uncharacterized protein OS=Canis familiaris GN=LOC102155595 PE=4 SV=1;>tr|F1PJ50|F1PJ50_CANFA Uncharacterized protein OS=Canis familiaris GN=LOC102155595 PE=4 SV=1;>sp|P16255|SRP14_CANFA Signal recognition particle 14 kDa protein OS	1	142620	1	1	1	1	1.40232e-05	0.0222103	1	1	1.40232e-05	0.0159945
ENSCAFT00000013019	RHOF	Rho-related GTP-binding protein RhoF	F1PIU7	207	>tr|F1PIU7|F1PIU7_CANFA Uncharacterized protein OS=Canis familiaris GN=RHOF PE=3 SV=2	1	147380	1	1	1	1	1.35703e-05	0.0219134	1	1	1.35703e-05	0.0156951
ENSCAFT00000007107	CAB39L	Calcium-binding protein 39-like	E2RIH2	337	>tr|E2RIH2|E2RIH2_CANFA Uncharacterized protein OS=Canis familiaris GN=CAB39L PE=4 SV=2	148400	1	1	1	1	1	1.3477e-05	0.0218091	1	1	1.3477e-05	0.0157389
ENSCAFT00000022878	PSAP	Prosaposin	E2RLF1	524	>tr|E2RLF1|E2RLF1_CANFA Uncharacterized protein OS=Canis familiaris GN=PSAP PE=4 SV=1	155050	1	1	1	1	1	1.2899e-05	0.0219455	1	1	1.2899e-05	0.0152721
ENSCAFT00000014834	UEVLD	Ubiquitin-conjugating enzyme E2 variant 3	F1PQX3	472	>tr|F1PQX3|F1PQX3_CANFA Uncharacterized protein OS=Canis familiaris GN=UEVLD PE=3 SV=2;>tr|F1PQX2|F1PQX2_CANFA Uncharacterized protein OS=Canis familiaris GN=UEVLD PE=3 SV=2	1	155220	1	1	1	1	1.28849e-05	0.0214941	1	1	1.28849e-05	0.0154133
ENSCAFT00000028302	TYK2	Non-receptor tyrosine-protein kinase TYK2	F1PBD0	1185	>tr|F1PBD0|F1PBD0_CANFA Tyrosine-protein kinase (Fragment) OS=Canis familiaris GN=TYK2 PE=3 SV=2	1	157840	1	1	1	1	1.2671e-05	0.0215982	1	1	1.2671e-05	0.0150972
ENSCAFT00000024852	MYO5C	Unconventional myosin-Vc	F1P8I8	1744	>tr|F1P8I8|F1P8I8_CANFA Uncharacterized protein (Fragment) OS=Canis familiaris GN=MYO5C PE=4 SV=2;>tr|J9P0Z2|J9P0Z2_CANFA Uncharacterized protein (Fragment) OS=Canis familiaris GN=MYO5A PE=4 SV=1;>tr|F1Q4E3|F1Q4E3_CANFA Uncharacterized protein (Fragment) O	1	159650	1	1	1	1	1.25273e-05	0.021636	1	1	1.25273e-05	0.014926
ENSCAFT00000021367	TMCO1	Transmembrane and coiled-coil domain-containing protein 1	E2RGT2	188	>tr|E2RGT2|E2RGT2_CANFA Uncharacterized protein OS=Canis familiaris GN=TMCO1 PE=4 SV=2	1	163650	1	1	1	1	1.22211e-05	0.0212933	1	1	1.22211e-05	0.0146885
ENSCAFT00000048367	FAM98A	Protein FAM98A	J9NY36	517	>tr|J9NY36|J9NY36_CANFA Uncharacterized protein OS=Canis familiaris GN=FAM98A PE=4 SV=1;>tr|E2R4W1|E2R4W1_CANFA Uncharacterized protein OS=Canis familiaris GN=FAM98A PE=4 SV=2	1	165810	1	1	1	1	1.20619e-05	0.0213189	1	1	1.20619e-05	0.014731
ENSCAFT00000016468	NT5C2	Cytosolic purine 5'-nucleotidase	E2RF16	561	>tr|E2RF16|E2RF16_CANFA Uncharacterized protein OS=Canis familiaris GN=NT5C2 PE=4 SV=2	166660	1	1	1	1	1	1.20004e-05	0.0212838	1	1	1.20004e-05	0.0146748
ENSCAFT00000026622	ERGIC1	Endoplasmic reticulum-Golgi intermediate compartment protein 1	E2QTE3	290	>tr|E2QTE3|E2QTE3_CANFA Uncharacterized protein OS=Canis familiaris GN=ERGIC1 PE=4 SV=1	1	166800	1	1	1	1	1.19903e-05	0.0213931	1	1	1.19903e-05	0.0148099
ENSCAFT00000025963	ATP6V1D	V-type proton ATPase subunit D	E2QVC0	249	>tr|E2QVC0|E2QVC0_CANFA Uncharacterized protein OS=Canis familiaris GN=ATP6V1D PE=4 SV=1	1	168550	1	1	1	1	1.18658e-05	0.0214362	1	1	1.18658e-05	0.0147566
ENSCAFT00000000267	TNFAIP8	Tumor necrosis factor alpha-induced protein 8	F1PAY4	198	>tr|F1PAY4|F1PAY4_CANFA Uncharacterized protein (Fragment) OS=Canis familiaris GN=TNFAIP8 PE=4 SV=1;>tr|J9NVJ4|J9NVJ4_CANFA Uncharacterized protein OS=Canis familiaris GN=TNFAIP8 PE=4 SV=1	1	175200	1	1	1	1	1.14155e-05	0.0215024	1	1	1.14155e-05	0.0146674
ENSCAFT00000004511	LCA5	Lebercilin	E2R449	686	>tr|E2R449|E2R449_CANFA Uncharacterized protein OS=Canis familiaris GN=LCA5 PE=4 SV=2	1	175650	1	1	1	1	1.13862e-05	0.0215969	1	1	1.13862e-05	0.0145473
ENSCAFT00000037560	LOC100688969	Uncharacterized protein	F1P7C9	333	>tr|F1P7C9|F1P7C9_CANFA Glyceraldehyde-3-phosphate dehydrogenase OS=Canis familiaris GN=LOC100688969 PE=3 SV=2	181390	1	1	1	1	1	1.10259e-05	0.0212402	1	1	1.10259e-05	0.0142516
ENSCAFT00000002128	PLXNA4	Plexin-A4	E2RL41	1893	>tr|E2RL41|E2RL41_CANFA Uncharacterized protein OS=Canis familiaris GN=PLXNA4 PE=4 SV=2;>tr|F1P6G0|F1P6G0_CANFA Uncharacterized protein OS=Canis familiaris GN=PLXNA1 PE=4 SV=2	1	189360	1	1	1	1	1.05618e-05	0.0211331	1	1	1.05618e-05	0.0141646
ENSCAFT00000030868	NAA10	N-alpha-acetyltransferase 10	F1Q0H1	235	>tr|F1Q0H1|F1Q0H1_CANFA Uncharacterized protein OS=Canis familiaris GN=NAA10 PE=4 SV=2	191880	1	1	1	1	1	1.04231e-05	0.0206915	1	1	1.04231e-05	0.014174
ENSCAFT00000026149	RRAGB	Ras-related GTP-binding protein B	F6XMW7	374	>tr|F6XMW7|F6XMW7_CANFA Uncharacterized protein OS=Canis familiaris GN=RRAGB PE=4 SV=1	1	200870	1	1	1	1	9.95664e-06	0.020948	1	1	9.95664e-06	0.0140834
ENSCAFT00000022454	SCAMP3	Secretory carrier-associated membrane protein 3	J9NT25	339	>tr|J9NT25|J9NT25_CANFA Uncharacterized protein (Fragment) OS=Canis familiaris GN=SCAMP3 PE=4 SV=1	1	204430	1	1	1	1	9.78325e-06	0.0209343	1	1	9.78325e-06	0.013897
ENSCAFT00000027046	EPN3	Epsin-3	E2QUB6	636	>tr|E2QUB6|E2QUB6_CANFA Uncharacterized protein OS=Canis familiaris GN=EPN3 PE=4 SV=1	1	209700	1	1	1	1	9.53739e-06	0.0207117	1	1	9.53739e-06	0.0136764
ENSCAFT00000002524	VPS28	Vacuolar protein sorting-associated protein 28 homolog	E2RP16	221	>tr|E2RP16|E2RP16_CANFA Uncharacterized protein OS=Canis familiaris GN=VPS28 PE=4 SV=1;>tr|J9NU00|J9NU00_CANFA Uncharacterized protein OS=Canis familiaris GN=VPS28 PE=4 SV=1	1	210720	1	1	1	1	9.49122e-06	0.0205211	1	1	9.49122e-06	0.0137549
ENSCAFT00000006616	BBS7	Bardet-Biedl syndrome 7 protein	E2RQA6	715	>tr|E2RQA6|E2RQA6_CANFA Uncharacterized protein OS=Canis familiaris GN=BBS7 PE=4 SV=1	1	214620	1	1	1	1	9.31875e-06	0.0205027	1	1	9.31875e-06	0.0135697
ENSCAFT00000019760	TRAF3IP1	TRAF3-interacting protein 1	F1PJD3	693	>tr|F1PJD3|F1PJD3_CANFA Uncharacterized protein (Fragment) OS=Canis familiaris GN=TRAF3IP1 PE=4 SV=2	1	216780	1	1	1	1	9.2259e-06	0.020283	1	1	9.2259e-06	0.0134254
ENSCAFT00000010882	SCYL2	SCY1-like protein 2	E2RHE6	905	>tr|E2RHE6|E2RHE6_CANFA Uncharacterized protein OS=Canis familiaris GN=SCYL2 PE=4 SV=2	217380	1	1	1	1	1	9.20044e-06	0.0203817	1	1	9.20044e-06	0.0135743
ENSCAFT00000016957	IPO9	Importin-9	F1PS41	991	>tr|F1PS41|F1PS41_CANFA Uncharacterized protein (Fragment) OS=Canis familiaris GN=IPO9 PE=4 SV=2	1	217710	1	1	1	1	9.18649e-06	0.0203586	1	1	9.18649e-06	0.0135053
ENSCAFT00000027686		Uncharacterized protein	E2RER1	395	>tr|E2RER1|E2RER1_CANFA Elongation factor 1-alpha OS=Canis familiaris PE=4 SV=2	1	220470	1	1	1	1	9.07149e-06	0.0204685	1	1	9.07149e-06	0.0134395
ENSCAFT00000001816	GUK1	Guanylate kinase	F1PTF0	254	>tr|F1PTF0|F1PTF0_CANFA Uncharacterized protein OS=Canis familiaris GN=GUK1 PE=4 SV=2	226630	1	1	1	1	1	8.82492e-06	0.0200012	1	1	8.82492e-06	0.0133741
ENSCAFT00000028324	MAP2K4	Dual specificity mitogen-activated protein kinase kinase 4	F1PBB6	377	>tr|F1PBB6|F1PBB6_CANFA Uncharacterized protein (Fragment) OS=Canis familiaris GN=MAP2K4 PE=4 SV=2	1	238760	1	1	1	1	8.37658e-06	0.0201521	1	1	8.37658e-06	0.0130704
ENSCAFT00000027308		Uncharacterized protein	E2R2S9	441	>tr|E2R2S9|E2R2S9_CANFA Uncharacterized protein OS=Canis familiaris PE=4 SV=1	1	246190	1	1	1	1	8.12377e-06	0.0200586	1	1	8.12377e-06	0.0128415
ENSCAFT00000026929	EIF2B2	Translation initiation factor eIF-2B subunit beta	E2QZN3	351	>tr|E2QZN3|E2QZN3_CANFA Uncharacterized protein OS=Canis familiaris GN=EIF2B2 PE=4 SV=1	250090	1	1	1	1	1	7.99709e-06	0.0195691	1	1	7.99709e-06	0.0129044
ENSCAFT00000029038	BAG5	BAG family molecular chaperone regulator 5	E2RAG6	457	>tr|E2RAG6|E2RAG6_CANFA Uncharacterized protein (Fragment) OS=Canis familiaris GN=BAG5 PE=4 SV=2	1	250360	1	1	1	1	7.98846e-06	0.0201401	1	1	7.98846e-06	0.0127578
ENSCAFT00000004514	SH3BGRL2	SH3 domain-binding glutamic acid-rich-like protein 2	F6Y6B4	67	>tr|F6Y6B4|F6Y6B4_CANFA Uncharacterized protein OS=Canis familiaris GN=SH3BGRL2 PE=4 SV=1	1	252480	1	1	1	1	7.92139e-06	0.0199369	1	1	7.92139e-06	0.0128786
ENSCAFT00000001399	KIF3A	Kinesin-like protein KIF3A	F6UP44	699	>tr|F6UP44|F6UP44_CANFA Uncharacterized protein OS=Canis familiaris GN=KIF3A PE=3 SV=1;>tr|F1PSQ4|F1PSQ4_CANFA Uncharacterized protein (Fragment) OS=Canis familiaris GN=KIF3A PE=3 SV=1;>tr|F1PQE6|F1PQE6_CANFA Uncharacterized protein OS=Canis familiaris GN=	252950	1	1	1	1	1	7.90667e-06	0.0197667	1	1	7.90667e-06	0.0128244
ENSCAFT00000018802	PLXNA2	Plexin-A2	F1PHZ1	1977	>tr|F1PHZ1|F1PHZ1_CANFA Uncharacterized protein OS=Canis familiaris GN=PLXNA2 PE=4 SV=2;>tr|F1PKX9|F1PKX9_CANFA Uncharacterized protein (Fragment) OS=Canis familiaris GN=PLXNA2 PE=4 SV=1	1	255260	1	1	1	1	7.83512e-06	0.0197204	1	1	7.83512e-06	0.0128206
0	CA2	Carbonic anhydrase 2	P00921	260	>sp|P00921|CAH2_BOVIN Carbonic anhydrase 2 OS=Bos taurus GN=CA2 PE=1 SV=3	1	262060	1	1	1	1	7.63181e-06	0.0195052	1	1	7.63181e-06	0.0126865
ENSCAFT00000037531	EEF1A1	Elongation factor 1-alpha 1	J9NRW9	460	>tr|J9NRW9|J9NRW9_CANFA Elongation factor 1-alpha OS=Canis familiaris GN=EEF1A1 PE=3 SV=1;>tr|J9JHJ9|J9JHJ9_CANFA Elongation factor 1-alpha OS=Canis familiaris PE=3 SV=1	263290	1	1	1	1	1	7.59616e-06	0.0195625	1	1	7.59616e-06	0.012807
ENSCAFT00000022293	LOC100686488	Uncharacterized protein	E2RPC2	244	>tr|E2RPC2|E2RPC2_CANFA Uncharacterized protein OS=Canis familiaris GN=LOC100686488 PE=3 SV=1	1	284660	1	1	1	1	7.0259e-06	0.0194106	1	1	7.0259e-06	0.0126615
ENSCAFT00000043208	EEF1B2	Elongation factor 1-beta	J9NXC6	198	>tr|J9NXC6|J9NXC6_CANFA Uncharacterized protein OS=Canis familiaris GN=EEF1B2 PE=3 SV=1	1	285690	1	1	1	1	7.00057e-06	0.0194813	1	1	7.00057e-06	0.01282
ENSCAFT00000047813	TBCD	Tubulin-specific chaperone D	J9P9C9	946	>tr|J9P9C9|J9P9C9_CANFA Uncharacterized protein OS=Canis familiaris GN=TBCD PE=4 SV=1;>tr|H9GWC8|H9GWC8_CANFA Uncharacterized protein (Fragment) OS=Canis familiaris GN=TBCD PE=4 SV=1	1	308410	1	1	1	1	6.48485e-06	0.019095	1	1	6.48485e-06	0.012484
0	ICAM1	Intercellular adhesion molecule 1	P33729	528	>sp|P33729|ICAM1_CANFA Intercellular adhesion molecule 1 (Fragment) OS=Canis familiaris GN=ICAM1 PE=2 SV=2	1	317000	1	1	1	1	6.30913e-06	0.0190995	1	1	6.30913e-06	0.0125307
ENSCAFT00000028673	ACACA	Acetyl-CoA carboxylase 1	E2RL01	2346	>tr|E2RL01|E2RL01_CANFA Uncharacterized protein OS=Canis familiaris GN=ACACA PE=4 SV=2	318940	1	1	1	1	1	6.27075e-06	0.018055	1	1	6.27075e-06	0.012471
ENSCAFT00000025889	VPS37C	Vacuolar protein sorting-associated protein 37C	F1PIT2	356	>tr|F1PIT2|F1PIT2_CANFA Uncharacterized protein OS=Canis familiaris GN=VPS37C PE=4 SV=2	325200	1	1	1	1	1	6.15004e-06	0.0179274	1	1	6.15004e-06	0.0123805
ENSCAFT00000002784	WASL	Neural Wiskott-Aldrich syndrome protein	E2RCG1	505	>tr|E2RCG1|E2RCG1_CANFA Uncharacterized protein OS=Canis familiaris GN=WASL PE=4 SV=1	1	333270	1	1	1	1	6.00112e-06	0.0185395	1	1	6.00112e-06	0.0122942
ENSCAFT00000007612	CDK5	Cyclin-dependent-like kinase 5	E2RGN2	295	>tr|E2RGN2|E2RGN2_CANFA Uncharacterized protein OS=Canis familiaris GN=CDK5 PE=4 SV=2;>tr|J9NWG1|J9NWG1_CANFA Uncharacterized protein (Fragment) OS=Canis familiaris GN=CDK5 PE=4 SV=1	1	335260	1	1	1	1	5.9655e-06	0.0183734	1	1	5.9655e-06	0.0122608
ENSCAFT00000038192	GSDMD	Gasdermin-D	F1PF87	468	>tr|F1PF87|F1PF87_CANFA Uncharacterized protein OS=Canis familiaris GN=GSDMD PE=4 SV=2	343800	1	1	1	1	1	5.81732e-06	0.0183818	1	1	5.81732e-06	0.0122917
ENSCAFT00000047281	ESYT2	Extended synaptotagmin-2	J9P2V3	721	>tr|J9P2V3|J9P2V3_CANFA Uncharacterized protein OS=Canis familiaris GN=ESYT2 PE=4 SV=1;>tr|F1P8K0|F1P8K0_CANFA Uncharacterized protein (Fragment) OS=Canis familiaris GN=ESYT2 PE=4 SV=2	345590	1	1	1	1	1	5.78719e-06	0.0187384	1	1	5.78719e-06	0.0124298
ENSCAFT00000049300	EXOC1	Exocyst complex component 1	J9P0E6	849	>tr|J9P0E6|J9P0E6_CANFA Uncharacterized protein OS=Canis familiaris GN=EXOC1 PE=4 SV=1;>tr|J9P1R6|J9P1R6_CANFA Uncharacterized protein OS=Canis familiaris GN=EXOC1 PE=4 SV=1;>tr|E2RK07|E2RK07_CANFA Uncharacterized protein OS=Canis familiaris GN=EXOC1 PE=4	1	345800	1	1	1	1	5.78367e-06	0.0178963	1	1	5.78367e-06	0.0123016
ENSCAFT00000012081	ERBB2IP	Protein LAP2	E2QWR8	1420	>tr|E2QWR8|E2QWR8_CANFA Uncharacterized protein OS=Canis familiaris GN=ERBB2IP PE=4 SV=2;>tr|J9P8E2|J9P8E2_CANFA Uncharacterized protein OS=Canis familiaris GN=ERBB2IP PE=4 SV=1	1	356700	1	1	1	1	5.60694e-06	0.0177585	1	1	5.60694e-06	0.0123141
ENSCAFT00000009195	MEMO1	Protein MEMO1	F1PRD0	277	>tr|F1PRD0|F1PRD0_CANFA Uncharacterized protein (Fragment) OS=Canis familiaris GN=MEMO1 PE=3 SV=2;>tr|E2R0X8|E2R0X8_CANFA Uncharacterized protein OS=Canis familiaris GN=MEMO1 PE=4 SV=2	357940	1	1	1	1	1	5.58751e-06	0.0185204	1	1	5.58751e-06	0.0122572
ENSCAFT00000028271	CD276	CD276 antigen	F1PDP5	533	>tr|F1PDP5|F1PDP5_CANFA Uncharacterized protein OS=Canis familiaris GN=CD276 PE=4 SV=2	1	359850	1	1	1	1	5.55786e-06	0.0177867	1	1	5.55786e-06	0.012269
ENSCAFT00000013986	RSPRY1	RING finger and SPRY domain-containing protein 1	E2RSA4	576	>tr|E2RSA4|E2RSA4_CANFA Uncharacterized protein OS=Canis familiaris GN=RSPRY1 PE=4 SV=1	1	364910	1	1	1	1	5.48079e-06	0.0176696	1	1	5.48079e-06	0.0121932
ENSCAFT00000001638	KIAA0196	WASH complex subunit strumpellin	F1PW21	1159	>tr|F1PW21|F1PW21_CANFA Uncharacterized protein OS=Canis familiaris GN=KIAA0196 PE=4 SV=2	1	371390	1	1	1	1	5.38516e-06	0.0178637	1	1	5.38516e-06	0.0121127
ENSCAFT00000002414	MROH1	Maestro heat-like repeat-containing protein family member 1	F1PEI8	1459	>tr|F1PEI8|F1PEI8_CANFA Uncharacterized protein OS=Canis familiaris GN=MROH1 PE=4 SV=2	223990	147560	1	1	1	1	5.38286e-06	0.00733433	1	1	5.38286e-06	0.00361586
ENSCAFT00000002969	CKAP4	Cytoskeleton-associated protein 4	F1PEI2	596	>tr|F1PEI2|F1PEI2_CANFA Uncharacterized protein OS=Canis familiaris GN=CKAP4 PE=4 SV=2	1	382570	1	1	1	1	5.22779e-06	0.0178975	1	1	5.22779e-06	0.0121411
ENSCAFT00000002982	CLDN12	Claudin-12	E2RH20	244	>tr|E2RH20|E2RH20_CANFA Claudin OS=Canis familiaris GN=CLDN12 PE=3 SV=1	1	386020	1	1	1	1	5.18107e-06	0.0182328	1	1	5.18107e-06	0.0122709
ENSCAFT00000002021	FBP1	Fructose-1,6-bisphosphatase 1	E2RAN6	338	>tr|E2RAN6|E2RAN6_CANFA Uncharacterized protein OS=Canis familiaris GN=FBP1 PE=3 SV=1	1	392370	1	1	1	1	5.09722e-06	0.0183243	1	1	5.09722e-06	0.0123716
ENSCAFT00000000849	SPAG1	Sperm-associated antigen 1	F6V7W8	524	>tr|F6V7W8|F6V7W8_CANFA Uncharacterized protein (Fragment) OS=Canis familiaris GN=SPAG1 PE=4 SV=1	1	412470	1	1	1	1	4.84883e-06	0.0182078	1	1	4.84883e-06	0.0123273
ENSCAFT00000006127	WDR35	WD repeat-containing protein 35	F6V702	1170	>tr|F6V702|F6V702_CANFA Uncharacterized protein OS=Canis familiaris GN=WDR35 PE=4 SV=1;>tr|F1PD28|F1PD28_CANFA Uncharacterized protein OS=Canis familiaris GN=WDR35 PE=4 SV=2	1	416640	1	1	1	1	4.8003e-06	0.0185196	1	1	4.8003e-06	0.0124447
ENSCAFT00000036097	IFT46	Intraflagellar transport protein 46 homolog	E2R0U7	301	>tr|E2R0U7|E2R0U7_CANFA Uncharacterized protein OS=Canis familiaris GN=IFT46 PE=4 SV=2	1	426990	1	1	1	1	4.68394e-06	0.0183627	1	1	4.68394e-06	0.0125116
ENSCAFT00000036133	PRKAR1A	cAMP-dependent protein kinase type I-alpha regulatory subunit	E2QZV5	515	>tr|E2QZV5|E2QZV5_CANFA Uncharacterized protein OS=Canis familiaris GN=PRKAR1A PE=4 SV=1	1	429880	1	1	1	1	4.65245e-06	0.0185057	1	1	4.65245e-06	0.0124749
ENSCAFT00000043959	SLC44A2	Choline transporter-like protein 2	J9P0D9	704	>tr|J9P0D9|J9P0D9_CANFA Uncharacterized protein OS=Canis familiaris GN=SLC44A2 PE=4 SV=1;>tr|F1PG85|F1PG85_CANFA Uncharacterized protein OS=Canis familiaris GN=SLC44A2 PE=4 SV=2	437800	1	1	1	1	1	4.56829e-06	0.0191131	1	1	4.56829e-06	0.0123688
ENSCAFT00000028157	AP1M2	AP-1 complex subunit mu-2	F1PFJ0	423	>tr|F1PFJ0|F1PFJ0_CANFA Uncharacterized protein (Fragment) OS=Canis familiaris GN=AP1M2 PE=4 SV=2;>tr|J9NX84|J9NX84_CANFA Uncharacterized protein OS=Canis familiaris GN=AP1M2 PE=4 SV=1	1	445500	1	1	1	1	4.48933e-06	0.0186498	1	1	4.48933e-06	0.0124882
ENSCAFT00000022055	GGT1	Gamma-glutamyltranspeptidase 1	E2RTH3	569	>tr|E2RTH3|E2RTH3_CANFA Uncharacterized protein OS=Canis familiaris GN=GGT1 PE=4 SV=1	258050	198470	1	1	1	1	4.38097e-06	0.00771925	1	1	4.38097e-06	0.0036905
ENSCAFT00000003145	FRYL	Protein furry homolog-like	F1PA94	3008	>tr|F1PA94|F1PA94_CANFA Uncharacterized protein OS=Canis familiaris GN=FRYL PE=4 SV=2;>tr|E2RLS2|E2RLS2_CANFA Uncharacterized protein OS=Canis familiaris GN=FRYL PE=4 SV=2	1	463430	1	1	1	1	4.31564e-06	0.0187645	1	1	4.31564e-06	0.0123013
ENSCAFT00000024237	PLD1	Phospholipase D1	E2RLQ7	867	>tr|E2RLQ7|E2RLQ7_CANFA Uncharacterized protein OS=Canis familiaris GN=PLD1 PE=4 SV=2;>tr|J9P1D8|J9P1D8_CANFA Uncharacterized protein OS=Canis familiaris GN=PLD1 PE=4 SV=1	1	466690	1	1	1	1	4.28549e-06	0.0187054	1	1	4.28549e-06	0.012264
ENSCAFT00000029605	OSMR	Oncostatin-M-specific receptor subunit beta	E2QWS7	968	>tr|E2QWS7|E2QWS7_CANFA Uncharacterized protein OS=Canis familiaris GN=OSMR PE=4 SV=1	468060	1	1	1	1	1	4.27295e-06	0.0198858	1	1	4.27295e-06	0.012394
ENSCAFT00000029053	CSNK1A1	Casein kinase I isoform alpha	F1PUU1	337	>tr|F1PUU1|F1PUU1_CANFA Uncharacterized protein OS=Canis familiaris GN=CSNK1A1 PE=3 SV=2;>tr|F1PUU0|F1PUU0_CANFA Uncharacterized protein OS=Canis familiaris GN=CSNK1A1 PE=3 SV=2	228820	251120	1	1	1	1	4.16719e-06	0.00803671	1	1	4.16719e-06	0.00365538
ENSCAFT00000039426	M6PR	Cation-dependent mannose-6-phosphate receptor	E2R4C1	396	>tr|E2R4C1|E2R4C1_CANFA Uncharacterized protein OS=Canis familiaris GN=M6PR PE=4 SV=1	483850	1	1	1	1	1	4.1335e-06	0.0208501	1	1	4.1335e-06	0.0125653
ENSCAFT00000008116	EXOC7	Exocyst complex component 7	E2RK45	735	>tr|E2RK45|E2RK45_CANFA Uncharacterized protein OS=Canis familiaris GN=EXOC7 PE=4 SV=1;>tr|F1PGV3|F1PGV3_CANFA Uncharacterized protein OS=Canis familiaris GN=EXOC7 PE=4 SV=2	486240	1	1	1	1	1	4.11319e-06	0.021031	1	1	4.11319e-06	0.0125359
ENSCAFT00000030803	THOP1	Thimet oligopeptidase	E2R2V4	687	>tr|E2R2V4|E2R2V4_CANFA Uncharacterized protein OS=Canis familiaris GN=THOP1 PE=3 SV=1	1	488230	1	1	1	1	4.09642e-06	0.0188222	1	1	4.09642e-06	0.0123952
ENSCAFT00000048225	ABCB11	Bile salt export pump	J9NWY5	1319	>tr|J9NWY5|J9NWY5_CANFA Uncharacterized protein OS=Canis familiaris GN=ABCB11 PE=3 SV=1;>tr|F1PCF2|F1PCF2_CANFA Uncharacterized protein OS=Canis familiaris GN=ABCB11 PE=3 SV=1;>tr|B8K1W2|B8K1W2_CANFA ATP-binding cassette protein B11 OS=Canis familiaris GN=	1	492200	1	1	1	1	4.06338e-06	0.0189572	1	1	4.06338e-06	0.0126685
ENSCAFT00000003941	DYNC2LI1	Cytoplasmic dynein 2 light intermediate chain 1	E2R699	348	>tr|E2R699|E2R699_CANFA Uncharacterized protein OS=Canis familiaris GN=DYNC2LI1 PE=4 SV=1	273550	224690	1	1	1	1	4.01413e-06	0.00837903	1	1	4.01413e-06	0.00390012
ENSCAFT00000025112	PLD2	Phospholipase D2	F1Q2H6	926	>tr|F1Q2H6|F1Q2H6_CANFA Uncharacterized protein OS=Canis familiaris GN=PLD2 PE=4 SV=2	1	499540	1	1	1	1	4.00368e-06	0.0192526	1	1	4.00368e-06	0.012767
ENSCAFT00000021194	TRA2B	Transformer-2 protein homolog beta	E2RD37	288	>tr|E2RD37|E2RD37_CANFA Uncharacterized protein OS=Canis familiaris GN=TRA2B PE=4 SV=2	1	505830	1	1	1	1	3.95389e-06	0.0193761	1	1	3.95389e-06	0.0128554
ENSCAFT00000043032	RAB3GAP1	Rab3 GTPase-activating protein catalytic subunit	J9NVN6	878	>tr|J9NVN6|J9NVN6_CANFA Uncharacterized protein OS=Canis familiaris GN=RAB3GAP1 PE=4 SV=1;>tr|E2RK37|E2RK37_CANFA Uncharacterized protein (Fragment) OS=Canis familiaris GN=RAB3GAP1 PE=4 SV=2	1	525090	1	1	1	1	3.80886e-06	0.0195436	1	1	3.80886e-06	0.0128605
0	HPRT	Uncharacterized protein	Q28254	43	>tr|Q28254|Q28254_CANFA Hypoxanthine phosphoribosyl transferase (Fragment) OS=Canis familiaris GN=HPRT PE=4 SV=1	1	525260	1	1	1	1	3.80763e-06	0.0197378	1	1	3.80763e-06	0.0128401
ENSCAFT00000032339	CDH3	Cadherin-3	F1PAA3	829	>tr|F1PAA3|F1PAA3_CANFA Uncharacterized protein OS=Canis familiaris GN=CDH3 PE=4 SV=2	272440	253030	1	1	1	1	3.80612e-06	0.00892299	1	1	3.80612e-06	0.00401915
ENSCAFT00000025632	ATP6V1E1	V-type proton ATPase subunit E 1	E2R1R4	226	>tr|E2R1R4|E2R1R4_CANFA Uncharacterized protein OS=Canis familiaris GN=ATP6V1E1 PE=3 SV=1	531850	1	1	1	1	1	3.76045e-06	0.0220082	1	1	3.76045e-06	0.01289
ENSCAFT00000003385	DYNC1I1	Cytoplasmic dynein 1 intermediate chain 1	F1PSE8	628	>tr|F1PSE8|F1PSE8_CANFA Uncharacterized protein OS=Canis familiaris GN=DYNC1I1 PE=4 SV=2	1	544180	1	1	1	1	3.67525e-06	0.0201197	1	1	3.67525e-06	0.0128027
ENSCAFT00000047911	RDH14	Retinol dehydrogenase 14	J9NWS8	382	>tr|J9NWS8|J9NWS8_CANFA Uncharacterized protein OS=Canis familiaris GN=RDH14 PE=3 SV=1	1	544360	1	1	1	1	3.67403e-06	0.0202941	1	1	3.67403e-06	0.0129692
ENSCAFT00000021965	CAPN1	Calpain-1 catalytic subunit	F6UZV8	719	>tr|F6UZV8|F6UZV8_CANFA Uncharacterized protein OS=Canis familiaris GN=CAPN1 PE=4 SV=1	556160	1	1	1	1	1	3.59608e-06	0.0225487	1	1	3.59608e-06	0.0128386
ENSCAFT00000029694	LOC100688969	Uncharacterized protein	J9PBA3	469	>tr|J9PBA3|J9PBA3_CANFA Uncharacterized protein OS=Canis familiaris GN=LOC100688969 PE=3 SV=1	1	556800	1	1	1	1	3.59195e-06	0.0209494	1	1	3.59195e-06	0.0128673
ENSCAFT00000009990	RAB11FIP1	Rab11 family-interacting protein 1	F6XPC2	1273	>tr|F6XPC2|F6XPC2_CANFA Uncharacterized protein OS=Canis familiaris GN=RAB11FIP1 PE=4 SV=1;>tr|J9NWU6|J9NWU6_CANFA Uncharacterized protein OS=Canis familiaris GN=RAB11FIP1 PE=4 SV=1	1	562320	1	1	1	1	3.55669e-06	0.0208814	1	1	3.55669e-06	0.0131262
ENSCAFT00000045776	ZC3HAV1	Zinc finger CCCH-type antiviral protein 1	J9P1L5	898	>tr|J9P1L5|J9P1L5_CANFA Uncharacterized protein OS=Canis familiaris GN=ZC3HAV1 PE=4 SV=1;>tr|F6V7E9|F6V7E9_CANFA Uncharacterized protein OS=Canis familiaris GN=ZC3HAV1 PE=4 SV=1	562540	1	1	1	1	1	3.5553e-06	0.0224437	1	1	3.5553e-06	0.0130813
ENSCAFT00000029658	PGM1	Phosphoglucomutase-1	F1PUL4	591	>tr|F1PUL4|F1PUL4_CANFA Uncharacterized protein (Fragment) OS=Canis familiaris GN=PGM1 PE=3 SV=2	1	563280	1	1	1	1	3.55063e-06	0.0208499	1	1	3.55063e-06	0.0131097
ENSCAFT00000027006	PPIB	Peptidyl-prolyl cis-trans isomerase B	F1PLV2	216	>tr|F1PLV2|F1PLV2_CANFA Peptidyl-prolyl cis-trans isomerase OS=Canis familiaris GN=PPIB PE=3 SV=2;>tr|J9NVL9|J9NVL9_CANFA Peptidyl-prolyl cis-trans isomerase OS=Canis familiaris GN=PPIB PE=3 SV=1	563430	1	1	1	1	1	3.54968e-06	0.0224226	1	1	3.54968e-06	0.0130652
ENSCAFT00000014559	ARHGAP1	Rho GTPase-activating protein 1	A4GT58	439	>tr|A4GT58|A4GT58_CANFA Cdc42 GTPase-activating protein OS=Canis familiaris GN=ARHGAP1 PE=2 SV=1	570460	1	1	1	1	1	3.50594e-06	0.0223342	1	1	3.50594e-06	0.0131643
ENSCAFT00000020133	SELENBP1	Selenium-binding protein 1	F1PNH6	502	>tr|F1PNH6|F1PNH6_CANFA Uncharacterized protein OS=Canis familiaris GN=SELENBP1 PE=4 SV=2	1	570960	1	1	1	1	3.50287e-06	0.0209651	1	1	3.50287e-06	0.0130251
ENSCAFT00000009350	HGS	Hepatocyte growth factor-regulated tyrosine kinase substrate	E2QWE3	782	>tr|E2QWE3|E2QWE3_CANFA Uncharacterized protein OS=Canis familiaris GN=HGS PE=4 SV=2	1	571030	1	1	1	1	3.50244e-06	0.0211671	1	1	3.50244e-06	0.0131939
ENSCAFT00000012015	EIF2S2	Eukaryotic translation initiation factor 2 subunit 2	F1PZ47	333	>tr|F1PZ47|F1PZ47_CANFA Uncharacterized protein (Fragment) OS=Canis familiaris GN=EIF2S2 PE=4 SV=2	1	575930	1	1	1	1	3.47264e-06	0.0210944	1	1	3.47264e-06	0.0131396
ENSCAFT00000017211	SLC12A7	Solute carrier family 12 member 7	F1PKH1	1046	>tr|F1PKH1|F1PKH1_CANFA Uncharacterized protein (Fragment) OS=Canis familiaris GN=SLC12A7 PE=4 SV=2;>tr|F1PKH5|F1PKH5_CANFA Uncharacterized protein OS=Canis familiaris GN=SLC12A7 PE=4 SV=2	1	584750	1	1	1	1	3.42026e-06	0.0209925	1	1	3.42026e-06	0.0132387
ENSCAFT00000024344	ADK	Adenosine kinase	F1PJV5	362	>tr|F1PJV5|F1PJV5_CANFA Uncharacterized protein OS=Canis familiaris GN=ADK PE=4 SV=2	1	586620	1	1	1	1	3.40936e-06	0.0209634	1	1	3.40936e-06	0.0132159
ENSCAFT00000050004	ITCH	E3 ubiquitin-protein ligase Itchy homolog	J9NTN8	862	>tr|J9NTN8|J9NTN8_CANFA E3 ubiquitin-protein ligase OS=Canis familiaris GN=ITCH PE=4 SV=1;>tr|E2QXM7|E2QXM7_CANFA Uncharacterized protein (Fragment) OS=Canis familiaris GN=ITCH PE=4 SV=2	587120	1	1	1	1	1	3.40645e-06	0.0224986	1	1	3.40645e-06	0.0131783
ENSCAFT00000032460	TRADD	Tumor necrosis factor receptor type 1-associated DEATH domain protein	E2REX3	312	>tr|E2REX3|E2REX3_CANFA Uncharacterized protein OS=Canis familiaris GN=TRADD PE=4 SV=1	595400	1	1	1	1	1	3.35908e-06	0.0226285	1	1	3.35908e-06	0.013111
ENSCAFT00000006613	ENDOD1	Endonuclease domain-containing 1 protein	F1PQA0	335	>tr|F1PQA0|F1PQA0_CANFA Uncharacterized protein OS=Canis familiaris GN=ENDOD1 PE=4 SV=2	596510	1	1	1	1	1	3.35283e-06	0.0226057	1	1	3.35283e-06	0.0130938
ENSCAFT00000014229	SPR	Sepiapterin reductase	F1PTP2	267	>tr|F1PTP2|F1PTP2_CANFA Uncharacterized protein OS=Canis familiaris GN=SPR PE=4 SV=2	350860	258330	1	1	1	1	3.28305e-06	0.00996541	1	1	3.28305e-06	0.00407178
ENSCAFT00000030294	NXN	Nucleoredoxin	F1Q2X2	435	>tr|F1Q2X2|F1Q2X2_CANFA Uncharacterized protein OS=Canis familiaris GN=NXN PE=4 SV=2;>tr|J9NXW0|J9NXW0_CANFA Uncharacterized protein OS=Canis familiaris GN=NXN PE=4 SV=1	326380	293390	1	1	1	1	3.227e-06	0.0098785	1	1	3.227e-06	0.00402315
ENSCAFT00000025149	TSPAN14	Tetraspanin-14	E2QZH1	270	>tr|E2QZH1|E2QZH1_CANFA Tetraspanin OS=Canis familiaris GN=TSPAN14 PE=3 SV=1	626870	1	1	1	1	1	3.19045e-06	0.0224435	1	1	3.19045e-06	0.0128636
ENSCAFT00000049352	IFT81	Intraflagellar transport protein 81 homolog	J9PAJ3	676	>tr|J9PAJ3|J9PAJ3_CANFA Uncharacterized protein OS=Canis familiaris GN=IFT81 PE=4 SV=1;>tr|E2QXY6|E2QXY6_CANFA Uncharacterized protein OS=Canis familiaris GN=IFT81 PE=4 SV=2	329530	306140	1	1	1	1	3.14629e-06	0.0100362	1	1	3.14629e-06	0.00396031
ENSCAFT00000044159	CD59	CD59 glycoprotein	J9P4N4	139	>tr|J9P4N4|J9P4N4_CANFA Uncharacterized protein OS=Canis familiaris GN=CD59 PE=4 SV=1	1	638360	1	1	1	1	3.13302e-06	0.0222192	1	1	3.13302e-06	0.0128072
ENSCAFT00000014664	PI4K2A	Phosphatidylinositol 4-kinase type 2-alpha	E2RB45	484	>tr|E2RB45|E2RB45_CANFA Uncharacterized protein OS=Canis familiaris GN=PI4K2A PE=4 SV=2	340590	314220	1	1	1	1	3.05432e-06	0.00989163	1	1	3.05432e-06	0.00396673
ENSCAFT00000019532	AP2M1	AP-2 complex subunit mu	F1PQ79	436	>tr|F1PQ79|F1PQ79_CANFA Uncharacterized protein (Fragment) OS=Canis familiaris GN=AP2M1 PE=4 SV=1	655510	1	1	1	1	1	3.05105e-06	0.0223969	1	1	3.05105e-06	0.0131151
ENSCAFT00000006698	PANX1	Pannexin-1	E2RSM3	426	>tr|E2RSM3|E2RSM3_CANFA Pannexin OS=Canis familiaris GN=PANX1 PE=3 SV=1	658650	1	1	1	1	1	3.03651e-06	0.0221991	1	1	3.03651e-06	0.0132558
ENSCAFT00000009457	P4HB	Protein disulfide-isomerase	F1PL97	510	>tr|F1PL97|F1PL97_CANFA Protein disulfide-isomerase OS=Canis familiaris GN=P4HB PE=3 SV=2	1	658890	1	1	1	1	3.0354e-06	0.0223707	1	1	3.0354e-06	0.0129598
ENSCAFT00000027131	FLAD1	FAD synthase	F6ULB4	518	>tr|F6ULB4|F6ULB4_CANFA Cyclin-dependent kinases regulatory subunit OS=Canis familiaris GN=FLAD1 PE=3 SV=1;>tr|F1PSQ8|F1PSQ8_CANFA Uncharacterized protein (Fragment) OS=Canis familiaris GN=FLAD1 PE=4 SV=1	1	659530	1	1	1	1	3.03246e-06	0.0223546	1	1	3.03246e-06	0.0131235
ENSCAFT00000019340	CASP10	Caspase-10	E2RB07	480	>tr|E2RB07|E2RB07_CANFA Uncharacterized protein OS=Canis familiaris GN=CASP10 PE=3 SV=2;>tr|E2RB11|E2RB11_CANFA Uncharacterized protein OS=Canis familiaris GN=CASP10 PE=3 SV=2	681690	1	1	1	1	1	2.93388e-06	0.0217625	1	1	2.93388e-06	0.0132752
ENSCAFT00000020840	HEATR5A	HEAT repeat-containing protein 5A	E2REI0	2046	>tr|E2REI0|E2REI0_CANFA Uncharacterized protein OS=Canis familiaris GN=HEATR5A PE=4 SV=2	336310	357870	1	1	1	1	2.8811e-06	0.00991336	1	1	2.8811e-06	0.00426467
ENSCAFT00000038078	GK	Glycerol kinase	E2RNT9	524	>tr|E2RNT9|E2RNT9_CANFA Uncharacterized protein OS=Canis familiaris GN=GK PE=3 SV=2;>tr|F6UV44|F6UV44_CANFA Uncharacterized protein OS=Canis familiaris GN=GK PE=3 SV=1	1	711140	1	1	1	1	2.81238e-06	0.0222222	1	1	2.81238e-06	0.0132678
ENSCAFT00000047641	MYO1C	Unconventional myosin-Ic	J9NUL0	1028	>tr|J9NUL0|J9NUL0_CANFA Uncharacterized protein OS=Canis familiaris GN=MYO1C PE=4 SV=1	1	724710	1	1	1	1	2.75972e-06	0.0220673	1	1	2.75972e-06	0.0131813
ENSCAFT00000011001	PPAP2A	Lipid phosphate phosphohydrolase 1	F1PVT9	285	>tr|F1PVT9|F1PVT9_CANFA Uncharacterized protein (Fragment) OS=Canis familiaris GN=PPAP2A PE=4 SV=1	423950	325300	1	1	1	1	2.66934e-06	0.00883851	1	1	2.66934e-06	0.0040974
ENSCAFT00000009794	EIF2AK2	Interferon-induced, double-stranded RNA-activated protein kinase	Q2KM13	532	>tr|Q2KM13|Q2KM13_CANFA Eukaryotic translation initiation factor 2-alpha kinase 2 OS=Canis familiaris GN=EIF2AK2 PE=2 SV=1	1	752580	1	1	1	1	2.65752e-06	0.0219824	1	1	2.65752e-06	0.0130103
ENSCAFT00000000438	ABRACL	Costars family protein ABRACL	E2QUY2	81	>tr|E2QUY2|E2QUY2_CANFA Uncharacterized protein OS=Canis familiaris GN=ABRACL PE=4 SV=1	755960	1	1	1	1	1	2.64564e-06	0.0198278	1	1	2.64564e-06	0.0129553
ENSCAFT00000005957	DDX1	ATP-dependent RNA helicase DDX1	F6V659	740	>tr|F6V659|F6V659_CANFA Uncharacterized protein OS=Canis familiaris GN=DDX1 PE=4 SV=1	768430	1	1	1	1	1	2.60271e-06	0.0194438	1	1	2.60271e-06	0.0128832
ENSCAFT00000003175	SAMD9L	Sterile alpha motif domain-containing protein 9-like	J9PAU4	1560	>tr|J9PAU4|J9PAU4_CANFA Uncharacterized protein OS=Canis familiaris GN=SAMD9L PE=4 SV=1	773930	1	1	1	1	1	2.58421e-06	0.0192755	1	1	2.58421e-06	0.0128364
ENSCAFT00000010779	STX2	Syntaxin-2	F1PR71	301	>tr|F1PR71|F1PR71_CANFA Uncharacterized protein OS=Canis familiaris GN=STX2 PE=3 SV=2	312020	465140	1	1	1	1	2.57347e-06	0.00859108	1	1	2.57347e-06	0.00402537
ENSCAFT00000001095	EIF3E	Eukaryotic translation initiation factor 3 subunit E	E2R1J6	445	>tr|E2R1J6|E2R1J6_CANFA Eukaryotic translation initiation factor 3 subunit E OS=Canis familiaris GN=EIF3E PE=3 SV=1	386970	397100	1	1	1	1	2.55079e-06	0.00846151	1	1	2.55079e-06	0.00397917
ENSCAFT00000029619	IFT20	Intraflagellar transport protein 20 homolog	E2QWN9	132	>tr|E2QWN9|E2QWN9_CANFA Uncharacterized protein OS=Canis familiaris GN=IFT20 PE=4 SV=1	787290	1	1	1	1	1	2.54036e-06	0.0190193	1	1	2.54036e-06	0.0129224
ENSCAFT00000024123	CRKL	Crk-like protein	E2RF98	303	>tr|E2RF98|E2RF98_CANFA Uncharacterized protein OS=Canis familiaris GN=CRKL PE=4 SV=2	400570	392940	1	1	1	1	2.52045e-06	0.00831013	1	1	2.52045e-06	0.00412212
ENSCAFT00000018895	BZW1	Basic leucine zipper and W2 domain-containing protein 1	F6V4W0	451	>tr|F6V4W0|F6V4W0_CANFA Uncharacterized protein OS=Canis familiaris GN=BZW1 PE=4 SV=1	803130	1	1	1	1	1	2.49025e-06	0.0187503	1	1	2.49025e-06	0.012981
ENSCAFT00000048075	NACA	Nascent polypeptide-associated complex subunit alpha, muscle-specific form	J9P8V7	205	>tr|J9P8V7|J9P8V7_CANFA Uncharacterized protein (Fragment) OS=Canis familiaris GN=NACA PE=4 SV=1;>tr|E2R5M5|E2R5M5_CANFA Uncharacterized protein OS=Canis familiaris GN=NACA PE=4 SV=1	806100	1	1	1	1	1	2.48108e-06	0.0185696	1	1	2.48108e-06	0.0129571
ENSCAFT00000023271	C8H14orf166	Uncharacterized protein	E2RFC7	244	>tr|E2RFC7|E2RFC7_CANFA Uncharacterized protein OS=Canis familiaris GN=C8H14orf166 PE=4 SV=1;>tr|J9P858|J9P858_CANFA Uncharacterized protein (Fragment) OS=Canis familiaris GN=LOC479969 PE=4 SV=1	1	810340	1	1	1	1	2.4681e-06	0.0204656	1	1	2.4681e-06	0.0129778
ENSCAFT00000001912	GNG5	Guanine nucleotide-binding protein G	E2RGI5	67	>tr|E2RGI5|E2RGI5_CANFA Guanine nucleotide-binding protein subunit gamma OS=Canis familiaris GN=GNG5 PE=3 SV=2	1	814680	1	1	1	1	2.45495e-06	0.0204777	1	1	2.45495e-06	0.0129292
ENSCAFT00000048138	SLC35F6	Solute carrier family 35 member F6	J9P2U5	371	>tr|J9P2U5|J9P2U5_CANFA Uncharacterized protein OS=Canis familiaris GN=SLC35F6 PE=4 SV=1	393930	425420	1	1	1	1	2.44096e-06	0.00794767	1	1	2.44096e-06	0.00412825
ENSCAFT00000019778	NOP58	Nucleolar protein 58	E2RQV7	540	>tr|E2RQV7|E2RQV7_CANFA Uncharacterized protein OS=Canis familiaris GN=NOP58 PE=4 SV=2	825110	1	1	1	1	1	2.42392e-06	0.0185348	1	1	2.42392e-06	0.0130118
0	IDE	Insulin-degrading enzyme	U5XYR4	1019	>tr|U5XYR4|U5XYR4_CANFA Insulin-degrading protein enzyme 15b OS=Canis familiaris GN=IDE PE=2 SV=1;>tr|U5XY96|U5XY96_CANFA Insulin-degrading enzyme isoform 15a OS=Canis familiaris GN=IDE PE=2 SV=1;>tr|F1P6U4|F1P6U4_CANFA Uncharacterized protein OS=Canis fam	1	834180	1	1	1	1	2.39756e-06	0.0202681	1	1	2.39756e-06	0.0129824
ENSCAFT00000003663	IARS	Isoleucine--tRNA ligase, cytoplasmic	F1PLJ9	1262	>tr|F1PLJ9|F1PLJ9_CANFA Uncharacterized protein OS=Canis familiaris GN=IARS PE=3 SV=2	849730	1	1	1	1	1	2.35369e-06	0.0181555	1	1	2.35369e-06	0.0131784
ENSCAFT00000049039	TMEM43	Transmembrane protein 43	J9PA19	400	>tr|J9PA19|J9PA19_CANFA Uncharacterized protein OS=Canis familiaris GN=TMEM43 PE=4 SV=1;>tr|F1PPC9|F1PPC9_CANFA Uncharacterized protein (Fragment) OS=Canis familiaris GN=TMEM43 PE=4 SV=1	860540	1	1	1	1	1	2.32412e-06	0.0178395	1	1	2.32412e-06	0.0135948
ENSCAFT00000017374	EXOC3	Exocyst complex component 3	F1PX56	745	>tr|F1PX56|F1PX56_CANFA Uncharacterized protein OS=Canis familiaris GN=EXOC3 PE=4 SV=2	1	861440	1	1	1	1	2.32169e-06	0.0194616	1	1	2.32169e-06	0.0134539
ENSCAFT00000015740	IFT57	Intraflagellar transport protein 57 homolog	F1P6B8	429	>tr|F1P6B8|F1P6B8_CANFA Uncharacterized protein OS=Canis familiaris GN=IFT57 PE=4 SV=2	868480	1	1	1	1	1	2.30287e-06	0.0173138	1	1	2.30287e-06	0.0135477
ENSCAFT00000016775		Uncharacterized protein	J9NZC0	123	>tr|J9NZC0|J9NZC0_CANFA Uncharacterized protein OS=Canis familiaris PE=4 SV=1;>tr|J9P252|J9P252_CANFA Uncharacterized protein OS=Canis familiaris PE=4 SV=1;>tr|E2R8G3|E2R8G3_CANFA Uncharacterized protein OS=Canis familiaris GN=RPL31 PE=1 SV=1;>tr|J9P3J8|J9	896900	1	1	1	1	1	2.2299e-06	0.0170282	1	1	2.2299e-06	0.0133984
ENSCAFT00000015201	DSP	Desmoplakin	E2RNG4	2878	>tr|E2RNG4|E2RNG4_CANFA Uncharacterized protein OS=Canis familiaris GN=DSP PE=4 SV=2;>tr|J9P8T8|J9P8T8_CANFA Uncharacterized protein OS=Canis familiaris GN=DSP PE=4 SV=1	533600	365010	1	1	1	1	2.22566e-06	0.00689839	1	1	2.22566e-06	0.00433831
ENSCAFT00000001907	DENND3	DENN domain-containing protein 3	F1PQX0	1242	>tr|F1PQX0|F1PQX0_CANFA Uncharacterized protein (Fragment) OS=Canis familiaris GN=DENND3 PE=4 SV=2;>tr|J9NVE7|J9NVE7_CANFA Uncharacterized protein (Fragment) OS=Canis familiaris GN=DENND3 PE=4 SV=1	899770	1	1	1	1	1	2.22279e-06	0.0168517	1	1	2.22279e-06	0.0133667
ENSCAFT00000028952	EIF5	Eukaryotic translation initiation factor 5	E2RJU3	430	>tr|E2RJU3|E2RJU3_CANFA Uncharacterized protein OS=Canis familiaris GN=EIF5 PE=4 SV=1	466860	436220	1	1	1	1	2.21464e-06	0.00705176	1	1	2.21464e-06	0.00430271
ENSCAFT00000006670	RPN1	Dolichyl-diphosphooligosaccharide--protein glycosyltransferase subunit 1	E2RQ08	607	>tr|E2RQ08|E2RQ08_CANFA Dolichyl-diphosphooligosaccharide--protein glycosyltransferase subunit 1 OS=Canis familiaris GN=RPN1 PE=3 SV=1	410530	503610	1	1	1	1	2.18785e-06	0.00693941	1	1	2.18785e-06	0.0042741
ENSCAFT00000024709	TMOD3	Tropomodulin-3	E2QWL1	352	>tr|E2QWL1|E2QWL1_CANFA Uncharacterized protein OS=Canis familiaris GN=TMOD3 PE=4 SV=1	1	918450	1	1	1	1	2.17758e-06	0.0183854	1	1	2.17758e-06	0.0136051
ENSCAFT00000011941	TRIM23	E3 ubiquitin-protein ligase TRIM23	E2RHV3	572	>tr|E2RHV3|E2RHV3_CANFA Uncharacterized protein OS=Canis familiaris GN=TRIM23 PE=4 SV=2	1	925030	1	1	1	1	2.16209e-06	0.0181878	1	1	2.16209e-06	0.0135667
ENSCAFT00000016382	DYNLL1	Dynein light chain 1, cytoplasmic	E2RK00	89	>tr|E2RK00|E2RK00_CANFA Uncharacterized protein OS=Canis familiaris GN=DYNLL1 PE=4 SV=1	927250	1	1	1	1	1	2.15691e-06	0.016134	1	1	2.15691e-06	0.0136936
ENSCAFT00000018726	EXOC8	Exocyst complex component 8	E2R5F1	727	>tr|E2R5F1|E2R5F1_CANFA Uncharacterized protein OS=Canis familiaris GN=EXOC8 PE=4 SV=1	1	938440	1	1	1	1	2.13119e-06	0.0181536	1	1	2.13119e-06	0.0136648
ENSCAFT00000014280	EXOC6B	Exocyst complex component 6B	F1PSU4	811	>tr|F1PSU4|F1PSU4_CANFA Uncharacterized protein OS=Canis familiaris GN=EXOC6B PE=4 SV=2;>tr|F1PST6|F1PST6_CANFA Uncharacterized protein (Fragment) OS=Canis familiaris GN=EXOC6B PE=4 SV=2	942950	1	1	1	1	1	2.121e-06	0.0159334	1	1	2.121e-06	0.013754
ENSCAFT00000029331	COPS3	COP9 signalosome complex subunit 3	E2RD70	423	>tr|E2RD70|E2RD70_CANFA Uncharacterized protein OS=Canis familiaris GN=COPS3 PE=4 SV=1	1	945870	1	1	1	1	2.11445e-06	0.0181498	1	1	2.11445e-06	0.0136234
ENSCAFT00000011689	KRT86	Keratin, type II cuticular Hb6	L7N097	470	>tr|L7N097|L7N097_CANFA Uncharacterized protein OS=Canis familiaris GN=KRT86 PE=3 SV=1;>tr|E2R441|E2R441_CANFA Uncharacterized protein OS=Canis familiaris GN=KRT86 PE=3 SV=2	1	953410	1	1	1	1	2.09773e-06	0.0179529	1	1	2.09773e-06	0.0137233
ENSCAFT00000028776	CD74	HLA class II histocompatibility antigen gamma chain	E2RF90	297	>tr|F1PPR0|F1PPR0_CANFA Uncharacterized protein (Fragment) OS=Canis familiaris GN=EIF3I PE=3 SV=1	1	959210	1	1	1	1	2.08505e-06	0.0177655	1	1	2.08505e-06	0.0136889
ENSCAFT00000023145	ACAT1	Acetyl-CoA acetyltransferase, mitochondrial	F1PC58	416	>tr|F1PC58|F1PC58_CANFA Uncharacterized protein (Fragment) OS=Canis familiaris GN=ACAT1 PE=3 SV=2;>tr|J9JHD4|J9JHD4_CANFA Uncharacterized protein OS=Canis familiaris GN=ACAT1 PE=3 SV=1	474430	485520	1	1	1	1	2.08344e-06	0.00628111	1	1	2.08344e-06	0.00464208
ENSCAFT00000045644	C12orf5	Uncharacterized protein	J9NU72	270	>tr|J9NU72|J9NU72_CANFA Uncharacterized protein OS=Canis familiaris GN=C12orf5 PE=4 SV=1	1	960850	1	1	1	1	2.08149e-06	0.0179604	1	1	2.08149e-06	0.0138435
ENSCAFT00000048880	TSPAN1	Tetraspanin-1	J9NS67	241	>tr|J9NS67|J9NS67_CANFA Tetraspanin OS=Canis familiaris GN=TSPAN1 PE=3 SV=1;>tr|E2RPE6|E2RPE6_CANFA Tetraspanin OS=Canis familiaris GN=TSPAN1 PE=3 SV=2	962650	1	1	1	1	1	2.0776e-06	0.015536	1	1	2.0776e-06	0.0138918
ENSCAFT00000028809	PSMA8	Proteasome subunit alpha type-7-like	E2RF52	250	>tr|E2RF52|E2RF52_CANFA Proteasome subunit alpha type OS=Canis familiaris GN=PSMA8 PE=3 SV=2	966530	1	1	1	1	1	2.06926e-06	0.0152156	1	1	2.06926e-06	0.0137821
0		Uncharacterized protein	Q69FG4	221	>tr|Q69FG4|Q69FG4_CANFA Soluble catechol O-methyltransferase OS=Canis familiaris PE=2 SV=1;>tr|Q69FG5|Q69FG5_CANFA Membrane-bound catechol O-methyltransferase (Fragment) OS=Canis familiaris PE=4 SV=1;>tr|F1P8Z9|F1P8Z9_CANFA Uncharacterized protein OS=Canis	424890	543510	1	1	1	1	2.06526e-06	0.00629449	1	1	2.06526e-06	0.00451873
ENSCAFT00000029484	HMGCS1	Hydroxymethylglutaryl-CoA synthase, cytoplasmic	E2QX73	520	>tr|E2QX73|E2QX73_CANFA Uncharacterized protein OS=Canis familiaris GN=HMGCS1 PE=4 SV=1	1	971080	1	1	1	1	2.05956e-06	0.0176276	1	1	2.05956e-06	0.0140114
ENSCAFT00000031506	TUBB3	Tubulin beta-3 chain	F2Z4P1	450	>tr|F2Z4P1|F2Z4P1_CANFA Uncharacterized protein OS=Canis familiaris GN=TUBB3 PE=3 SV=1	1	981430	1	1	1	1	2.03784e-06	0.0172912	1	1	2.03784e-06	0.0136102
ENSCAFT00000031693	STXBP3	Syntaxin-binding protein 3	E2QUA6	592	>tr|E2QUA6|E2QUA6_CANFA Uncharacterized protein OS=Canis familiaris GN=STXBP3 PE=4 SV=1	452630	530290	1	1	1	1	2.03475e-06	0.00615718	1	1	2.03475e-06	0.00436307
ENSCAFT00000024107	KTN1	Kinectin	E2RG27	1357	>tr|E2RG27|E2RG27_CANFA Uncharacterized protein OS=Canis familiaris GN=KTN1 PE=4 SV=2;>tr|E2RG59|E2RG59_CANFA Uncharacterized protein OS=Canis familiaris GN=KTN1 PE=4 SV=2	535270	452710	1	1	1	1	2.02433e-06	0.00586849	1	1	2.02433e-06	0.00428384
ENSCAFT00000009299	RPL15	60S ribosomal protein L15	E2QXF3	204	>sp|E2QXF3|RL15_CANFA 60S ribosomal protein L15 OS=Canis familiaris GN=RPL15 PE=1 SV=1	1	1030400	1	1	1	1	1.94099e-06	0.0163312	1	1	1.94099e-06	0.0127528
ENSCAFT00000016755	RBBP4	Histone-binding protein RBBP4	E2QXR8	425	>tr|E2QXR8|E2QXR8_CANFA Uncharacterized protein OS=Canis familiaris GN=RBBP4 PE=4 SV=1	1	1046700	1	1	1	1	1.91077e-06	0.0161193	1	1	1.91077e-06	0.01243
ENSCAFT00000017097	KPNA6	Importin subunit alpha-7	F1PM77	536	>tr|F1PM77|F1PM77_CANFA Importin subunit alpha OS=Canis familiaris GN=KPNA6 PE=3 SV=2;>tr|J9NST3|J9NST3_CANFA Uncharacterized protein (Fragment) OS=Canis familiaris GN=KPNA6 PE=4 SV=1;>tr|J9NTP2|J9NTP2_CANFA Importin subunit alpha OS=Canis familiaris GN=KP	653800	393360	1	1	1	1	1.90993e-06	0.00509804	1	1	1.90993e-06	0.00372637
ENSCAFT00000005592	BLVRA	Biliverdin reductase A	F1PCM1	296	>tr|F1PCM1|F1PCM1_CANFA Uncharacterized protein OS=Canis familiaris GN=BLVRA PE=4 SV=2	447540	600350	1	1	1	1	1.9086e-06	0.0054362	1	1	1.9086e-06	0.00377312
ENSCAFT00000013451	USO1	General vesicular transport factor p115	E2R8C6	963	>tr|E2R8C6|E2R8C6_CANFA Uncharacterized protein OS=Canis familiaris GN=USO1 PE=4 SV=2;>tr|J9P5F1|J9P5F1_CANFA Uncharacterized protein OS=Canis familiaris GN=USO1 PE=4 SV=1	1059700	1	1	1	1	1	1.88732e-06	0.0126007	1	1	1.88732e-06	0.0120022
ENSCAFT00000015138	CHP1	Calcineurin B homologous protein 1	E2RPH3	195	>tr|E2RPH3|E2RPH3_CANFA Uncharacterized protein OS=Canis familiaris GN=CHP1 PE=4 SV=1	540210	537030	1	1	1	1	1.8566e-06	0.00478267	1	1	1.8566e-06	0.00340996
ENSCAFT00000014578	MMS19	MMS19 nucleotide excision repair protein homolog	E2RRC2	1029	>tr|E2RRC2|E2RRC2_CANFA Uncharacterized protein OS=Canis familiaris GN=MMS19 PE=4 SV=2	619610	467270	1	1	1	1	1.84013e-06	0.00453275	1	1	1.84013e-06	0.00327968
ENSCAFT00000027121	SULT1A1	Sulfotransferase 1A1	Q29476	295	>sp|Q29476|ST1A1_CANFA Sulfotransferase 1A1 OS=Canis familiaris GN=SULT1A1 PE=1 SV=1	577020	516760	1	1	1	1	1.82852e-06	0.00444421	1	1	1.82852e-06	0.00320244
ENSCAFT00000023482	WNK4	Serine/threonine-protein kinase WNK4	E2RK29	176	>tr|E2RK29|E2RK29_CANFA Uncharacterized protein OS=Canis familiaris GN=WNK4 PE=4 SV=2;>tr|E2RNW6|E2RNW6_CANFA Uncharacterized protein (Fragment) OS=Canis familiaris GN=WNK4 PE=4 SV=2	597900	498420	1	1	1	1	1.82428e-06	0.00429064	1	1	1.82428e-06	0.00314091
ENSCAFT00000016992	XPNPEP1	Xaa-Pro aminopeptidase 1	F1PQF1	623	>tr|F1PQF1|F1PQF1_CANFA Uncharacterized protein OS=Canis familiaris GN=XPNPEP1 PE=3 SV=2;>tr|E2R097|E2R097_CANFA Uncharacterized protein OS=Canis familiaris GN=XPNPEP1 PE=3 SV=2	506970	594780	1	1	1	1	1.81529e-06	0.00458701	1	1	1.81529e-06	0.00307401
ENSCAFT00000001119	ISOC1	Isochorismatase domain-containing protein 1	E2R0P3	303	>tr|E2R0P3|E2R0P3_CANFA Uncharacterized protein OS=Canis familiaris GN=ISOC1 PE=4 SV=1	582090	527590	1	1	1	1	1.80232e-06	0.00412307	1	1	1.80232e-06	0.00300286
ENSCAFT00000018868	QARS	Glutamine--tRNA ligase	E2QRQ8	775	>tr|E2QRQ8|E2QRQ8_CANFA Uncharacterized protein OS=Canis familiaris GN=QARS PE=3 SV=1	1126100	1	1	1	1	1	1.77604e-06	0.0115906	1	1	1.77604e-06	0.0104157
ENSCAFT00000043382	C3orf52	Uncharacterized protein	J9NTM4	150	>tr|J9NTM4|J9NTM4_CANFA Uncharacterized protein OS=Canis familiaris GN=C3orf52 PE=4 SV=1	1	1127000	1	1	1	1	1.77462e-06	0.0147989	1	1	1.77462e-06	0.0105526
ENSCAFT00000032422	ATP6V0D1	V-type proton ATPase subunit d 1	E2RJQ8	351	>tr|E2RJQ8|E2RJQ8_CANFA Uncharacterized protein OS=Canis familiaris GN=ATP6V0D1 PE=4 SV=1	1143900	1	1	1	1	1	1.7484e-06	0.0112763	1	1	1.7484e-06	0.0104216
ENSCAFT00000024187	EXOC5	Exocyst complex component 5	E2RAC9	708	>tr|E2RAC9|E2RAC9_CANFA Uncharacterized protein OS=Canis familiaris GN=EXOC5 PE=4 SV=2	1	1150200	1	1	1	1	1.73883e-06	0.0139879	1	1	1.73883e-06	0.0105439
ENSCAFT00000030886	AP3D1	AP-3 complex subunit delta-1	E2QXV5	1216	>tr|E2QXV5|E2QXV5_CANFA AP-3 complex subunit delta OS=Canis familiaris GN=AP3D1 PE=3 SV=2	612490	538460	1	1	1	1	1.73769e-06	0.0038448	1	1	1.73769e-06	0.00280786
ENSCAFT00000028988	PRPSAP2	Phosphoribosyl pyrophosphate synthase-associated protein 2	E2RIW6	359	>tr|E2RIW6|E2RIW6_CANFA Uncharacterized protein OS=Canis familiaris GN=PRPSAP2 PE=4 SV=2	531790	624920	1	1	1	1	1.72904e-06	0.00391392	1	1	1.72904e-06	0.00280652
ENSCAFT00000022283	PPA1	Inorganic pyrophosphatase	F1PIJ6	284	>tr|F1PIJ6|F1PIJ6_CANFA Uncharacterized protein (Fragment) OS=Canis familiaris GN=PPA1 PE=4 SV=2;>tr|J9P5Y0|J9P5Y0_CANFA Uncharacterized protein OS=Canis familiaris GN=PPA1 PE=4 SV=1	1	1177100	1	1	1	1	1.69909e-06	0.013063	1	1	1.69909e-06	0.00999618
ENSCAFT00000008713	FBL	rRNA 2'-O-methyltransferase fibrillarin	F1PQN3	313	>tr|F1PQN3|F1PQN3_CANFA Uncharacterized protein OS=Canis familiaris GN=FBL PE=3 SV=2	1	1181800	1	1	1	1	1.69233e-06	0.0127727	1	1	1.69233e-06	0.00986466
ENSCAFT00000019986	BBS1	Bardet-Biedl syndrome 1 protein	E2RIJ8	593	>tr|E2RIJ8|E2RIJ8_CANFA Uncharacterized protein OS=Canis familiaris GN=BBS1 PE=4 SV=1	557650	665300	1	1	1	1	1.63539e-06	0.00341991	1	1	1.63539e-06	0.00257838
0	NPC1	Niemann-Pick C1 protein	Q9GK52	1276	>tr|Q9GK52|Q9GK52_CANFA Niemann-Pick type C1 disease protein OS=Canis familiaris GN=NPC1 PE=2 SV=1;>tr|F1PB50|F1PB50_CANFA Uncharacterized protein (Fragment) OS=Canis familiaris GN=NPC1 PE=4 SV=1	750570	536630	1	1	1	1	1.55376e-06	0.00336388	1	1	1.55376e-06	0.00258281
0		Uncharacterized protein	Q3HTT4	708	>tr|Q3HTT4|Q3HTT4_CANFA Endothelin converting enzyme-1 (Fragment) OS=Canis familiaris PE=2 SV=1;>tr|F1PK66|F1PK66_CANFA Uncharacterized protein OS=Canis familiaris GN=ECE1 PE=4 SV=2;>tr|E2RIN1|E2RIN1_CANFA Uncharacterized protein OS=Canis familiaris GN=ECE	617480	688550	1	1	1	1	1.53136e-06	0.00327696	1	1	1.53136e-06	0.00245337
ENSCAFT00000002409	TNPO3	Transportin-3	E2REK5	923	>tr|E2REK5|E2REK5_CANFA Uncharacterized protein OS=Canis familiaris GN=TNPO3 PE=4 SV=2	647910	690270	1	1	1	1	1.49457e-06	0.0030539	1	1	1.49457e-06	0.00212829
ENSCAFT00000022358	EFTUD2	116 kDa U5 small nuclear ribonucleoprotein component	F1PUB9	972	>tr|F1PUB9|F1PUB9_CANFA Uncharacterized protein OS=Canis familiaris GN=EFTUD2 PE=4 SV=2	653610	700200	1	1	1	1	1.47731e-06	0.00291901	1	1	1.47731e-06	0.00207676
ENSCAFT00000020766	DNAJC5	DnaJ homolog subfamily C member 5	E2RJB9	198	>tr|E2RJB9|E2RJB9_CANFA Uncharacterized protein OS=Canis familiaris GN=DNAJC5 PE=4 SV=2	718170	652640	1	1	1	1	1.45899e-06	0.00284257	1	1	1.45899e-06	0.00202013
ENSCAFT00000036864	GLG1	Golgi apparatus protein 1	F6V9R9	1186	>tr|F6V9R9|F6V9R9_CANFA Uncharacterized protein OS=Canis familiaris GN=GLG1 PE=4 SV=1	742810	630200	1	1	1	1	1.45665e-06	0.00273401	1	1	1.45665e-06	0.00197409
ENSCAFT00000022271	LANCL1	LanC-like protein 1	E2RQR4	399	>tr|E2RQR4|E2RQR4_CANFA Uncharacterized protein OS=Canis familiaris GN=LANCL1 PE=4 SV=1	751400	621750	1	1	1	1	1.45651e-06	0.00267949	1	1	1.45651e-06	0.00197581
ENSCAFT00000029049	FLII	Protein flightless-1 homolog	F1PUU4	1273	>tr|F1PUU4|F1PUU4_CANFA Uncharacterized protein (Fragment) OS=Canis familiaris GN=FLII PE=4 SV=2;>tr|J9P2Y3|J9P2Y3_CANFA Uncharacterized protein OS=Canis familiaris GN=FLII PE=4 SV=1	764990	620650	1	1	1	1	1.44338e-06	0.00261248	1	1	1.44338e-06	0.00192236
ENSCAFT00000029035	CKB	Creatine kinase B-type	P05124	381	>sp|P05124|KCRB_CANFA Creatine kinase B-type OS=Canis familiaris GN=CKB PE=1 SV=1	1386700	1	1	1	1	1	1.44227e-06	0.00851863	1	1	1.44227e-06	0.00790296
ENSCAFT00000027553	TRIM25	E3 ubiquitin/ISG15 ligase TRIM25	F1PTE2	631	>tr|F1PTE2|F1PTE2_CANFA Uncharacterized protein OS=Canis familiaris GN=TRIM25 PE=4 SV=2	723720	673430	1	1	1	1	1.43149e-06	0.00255026	1	1	1.43149e-06	0.00173785
ENSCAFT00000014418	COPS4	COP9 signalosome complex subunit 4	E2RT55	406	>tr|E2RT55|E2RT55_CANFA Uncharacterized protein OS=Canis familiaris GN=COPS4 PE=4 SV=1	583590	830430	1	1	1	1	1.41441e-06	0.00260533	1	1	1.41441e-06	0.00165166
ENSCAFT00000045195	GCN1L1	Translational activator GCN1	J9NXV2	2671	>tr|J9NXV2|J9NXV2_CANFA Uncharacterized protein OS=Canis familiaris GN=GCN1L1 PE=4 SV=1;>tr|F1PUY0|F1PUY0_CANFA Uncharacterized protein (Fragment) OS=Canis familiaris GN=GCN1L1 PE=4 SV=2	791890	623480	1	1	1	1	1.41306e-06	0.00243346	1	1	1.41306e-06	0.00164479
ENSCAFT00000010889	SIRPA	Tyrosine-protein phosphatase non-receptor type substrate 1	F1PK00	506	>tr|F1PK00|F1PK00_CANFA Uncharacterized protein OS=Canis familiaris GN=SIRPA PE=4 SV=2;>tr|F1Q220|F1Q220_CANFA Uncharacterized protein OS=Canis familiaris GN=LOC100856302 PE=4 SV=2	1418000	1	1	1	1	1	1.41044e-06	0.00814474	1	1	1.41044e-06	0.00721749
ENSCAFT00000031572	SARS	Serine--tRNA ligase, cytoplasmic	E2R4D5	513	>tr|E2R4D5|E2R4D5_CANFA Uncharacterized protein OS=Canis familiaris GN=SARS PE=3 SV=1	816910	601100	1	1	1	1	1.41043e-06	0.00232868	1	1	1.41043e-06	0.0016047
ENSCAFT00000004622	HNRNPA2B1	Heterogeneous nuclear ribonucleoproteins A2/B1	F1Q1K6	353	>tr|F1Q1K6|F1Q1K6_CANFA Uncharacterized protein (Fragment) OS=Canis familiaris GN=HNRNPA2B1 PE=4 SV=2;>tr|E2QXH4|E2QXH4_CANFA Uncharacterized protein OS=Canis familiaris GN=HNRNPA2B1 PE=4 SV=2	549390	872060	1	1	1	1	1.40701e-06	0.0025032	1	1	1.40701e-06	0.00157054
ENSCAFT00000038474	UBE2L6	Ubiquitin/ISG15-conjugating enzyme E2 L6	E2RAL7	153	>tr|E2RAL7|E2RAL7_CANFA Uncharacterized protein OS=Canis familiaris GN=UBE2L6 PE=3 SV=1	735090	690810	1	1	1	1	1.40262e-06	0.0023693	1	1	1.40262e-06	0.00151603
0	DLA-DQB1	Uncharacterized protein	Q4PIY0	202	>tr|Q4PIY0|Q4PIY0_CANFA Major histocompatibility complex class II beta chain (Fragment) OS=Canis familiaris GN=DLA-DQB1 PE=2 SV=1;>tr|Q95405|Q95405_CANFA Dqb1 protein (Fragment) OS=Canis familiaris GN=dqb1 PE=2 SV=1;>tr|Q95404|Q95404_CANFA Dqa1 protein (Fr	713190	733790	1	1	1	1	1.38219e-06	0.00225397	1	1	1.38219e-06	0.00142835
ENSCAFT00000011009	PSMD6	26S proteasome non-ATPase regulatory subunit 6	E2RN00	516	>tr|E2RN00|E2RN00_CANFA Uncharacterized protein OS=Canis familiaris GN=PSMD6 PE=4 SV=2	852980	595940	1	1	1	1	1.38034e-06	0.00211035	1	1	1.38034e-06	0.00139825
ENSCAFT00000015931	XPO7	Exportin-7	E2RH14	1087	>tr|E2RH14|E2RH14_CANFA Uncharacterized protein (Fragment) OS=Canis familiaris GN=XPO7 PE=4 SV=2;>tr|J9P0Z1|J9P0Z1_CANFA Uncharacterized protein OS=Canis familiaris GN=XPO7 PE=4 SV=1;>tr|J9P5X6|J9P5X6_CANFA Uncharacterized protein (Fragment) OS=Canis famil	771830	715090	1	1	1	1	1.34506e-06	0.0020338	1	1	1.34506e-06	0.00129983
ENSCAFT00000020183	SEC14L2	SEC14-like protein 2	E2RN29	408	>tr|E2RN29|E2RN29_CANFA Uncharacterized protein OS=Canis familiaris GN=SEC14L2 PE=4 SV=2	657630	831730	1	1	1	1	1.34286e-06	0.00208769	1	1	1.34286e-06	0.00126664
ENSCAFT00000020001	ARCN1	Coatomer subunit delta	F1PRT4	511	>tr|F1PRT4|F1PRT4_CANFA Uncharacterized protein OS=Canis familiaris GN=ARCN1 PE=4 SV=2	740640	793620	1	1	1	1	1.30356e-06	0.0018704	1	1	1.30356e-06	0.00120916
ENSCAFT00000023998		Uncharacterized protein	J9NWY1	364	>tr|J9NWY1|J9NWY1_CANFA Uncharacterized protein OS=Canis familiaris PE=3 SV=1	1551500	1	1	1	1	1	1.28907e-06	0.00742001	1	1	1.28907e-06	0.00615105
ENSCAFT00000013895	MOB1A	MOB kinase activator 1A	E2RTL5	216	>tr|E2RTL5|E2RTL5_CANFA Uncharacterized protein OS=Canis familiaris GN=MOB1A PE=4 SV=1;>tr|E2R608|E2R608_CANFA Uncharacterized protein OS=Canis familiaris GN=MOB1B PE=4 SV=2;>tr|F1Q0B2|F1Q0B2_CANFA Uncharacterized protein OS=Canis familiaris GN=MOB1B PE=4	1	1609800	1	1	1	1	1.24239e-06	0.00812746	1	1	1.24239e-06	0.00581542
ENSCAFT00000023489	RP2	Protein XRP2	E2RK13	350	>tr|E2RK13|E2RK13_CANFA Uncharacterized protein OS=Canis familiaris GN=RP2 PE=4 SV=1	677470	947280	1	1	1	1	1.23096e-06	0.00165926	1	1	1.23096e-06	0.000990231
ENSCAFT00000028303	G3BP1	Ras GTPase-activating protein-binding protein 1	E2RN45	441	>tr|E2RN45|E2RN45_CANFA Uncharacterized protein OS=Canis familiaris GN=G3BP1 PE=4 SV=2	1040700	587940	1	1	1	1	1.22802e-06	0.0017636	1	1	1.22802e-06	0.000968541
ENSCAFT00000025577	CLDN7	Claudin-7	E2R5S3	211	>tr|E2R5S3|E2R5S3_CANFA Claudin OS=Canis familiaris GN=CLDN7 PE=3 SV=2	859380	823730	1	1	1	1	1.18828e-06	0.00172597	1	1	1.18828e-06	0.00088077
ENSCAFT00000010796	HSD17B12	Very-long-chain 3-oxoacyl-CoA reductase	E2RJ79	312	>tr|E2RJ79|E2RJ79_CANFA Uncharacterized protein OS=Canis familiaris GN=HSD17B12 PE=3 SV=1	695550	988370	1	1	1	1	1.1877e-06	0.00173149	1	1	1.1877e-06	0.000913597
ENSCAFT00000028987	SNRPD1	Small nuclear ribonucleoprotein Sm D1	E2RIW7	119	>tr|E2RIW7|E2RIW7_CANFA Uncharacterized protein OS=Canis familiaris GN=SNRPD1 PE=4 SV=1	1697500	1	1	1	1	1	1.1782e-06	0.00681302	1	1	1.1782e-06	0.00519413
ENSCAFT00000010744	SLC7A1	High affinity cationic amino acid transporter 1	E2QU34	629	>tr|E2QU34|E2QU34_CANFA Cationic amino acid transporter 1 OS=Canis familiaris GN=SLC7A1 PE=2 SV=1	912390	790980	1	1	1	1	1.17414e-06	0.00168095	1	1	1.17414e-06	0.000852004
ENSCAFT00000028947	PSMB1	Proteasome subunit beta type-1	F1PF02	189	>tr|F1PF02|F1PF02_CANFA Proteasome subunit beta type OS=Canis familiaris GN=PSMB1 PE=3 SV=2	898190	842420	1	1	1	1	1.14902e-06	0.0016284	1	1	1.14902e-06	0.000791671
ENSCAFT00000047723	KPNA4	Importin subunit alpha-3	J9PAW2	521	>tr|J9PAW2|J9PAW2_CANFA Importin subunit alpha OS=Canis familiaris GN=KPNA4 PE=3 SV=1;>tr|E2RPB3|E2RPB3_CANFA Uncharacterized protein (Fragment) OS=Canis familiaris GN=KPNA4 PE=4 SV=2	690640	1078200	1	1	1	1	1.13068e-06	0.00159268	1	1	1.13068e-06	0.000742746
ENSCAFT00000039343	SLC38A1	Sodium-coupled neutral amino acid transporter 1	F6XT35	487	>tr|F6XT35|F6XT35_CANFA Uncharacterized protein OS=Canis familiaris GN=SLC38A1 PE=4 SV=1	1796100	1	1	1	1	1	1.11352e-06	0.00594977	1	1	1.11352e-06	0.00462659
ENSCAFT00000016692	RPL23	60S ribosomal protein L23	J9P897	140	>tr|J9P897|J9P897_CANFA 60S ribosomal protein L23 OS=Canis familiaris GN=RPL23 PE=3 SV=1;>tr|F2Z4P3|F2Z4P3_CANFA 60S ribosomal protein L23 OS=Canis familiaris GN=RPL23 PE=1 SV=1;>sp|Q9XSU3|RL23_CANFA 60S ribosomal protein L23 OS=Canis familiaris GN=RPL23 P	1	1800600	1	1	1	1	1.11074e-06	0.0075256	1	1	1.11074e-06	0.00462545
ENSCAFT00000027155	EIF3C	Eukaryotic translation initiation factor 3 subunit C	E2RQP6	913	>tr|E2RQP6|E2RQP6_CANFA Eukaryotic translation initiation factor 3 subunit C OS=Canis familiaris GN=EIF3C PE=3 SV=1	859390	958310	1	1	1	1	1.10029e-06	0.00137094	1	1	1.10029e-06	0.000635067
ENSCAFT00000020231	PSMC5	26S protease regulatory subunit 8	E2RM61	251	>tr|E2RM61|E2RM61_CANFA Uncharacterized protein OS=Canis familiaris GN=PSMC5 PE=4 SV=2	876410	967530	1	1	1	1	1.08463e-06	0.00125268	1	1	1.08463e-06	0.000607488
ENSCAFT00000003813	BZW2	Basic leucine zipper and W2 domain-containing protein 2	F1PUT4	419	>tr|F1PUT4|F1PUT4_CANFA Uncharacterized protein OS=Canis familiaris GN=BZW2 PE=4 SV=2	868590	976400	1	1	1	1	1.08402e-06	0.00128882	1	1	1.08402e-06	0.000586403
ENSCAFT00000024347	UBR4	E3 ubiquitin-protein ligase UBR4	E2RF02	5181	>tr|E2RF02|E2RF02_CANFA Uncharacterized protein OS=Canis familiaris GN=UBR4 PE=4 SV=1	1110100	762850	1	1	1	1	1.06783e-06	0.00117952	1	1	1.06783e-06	0.000568053
ENSCAFT00000009041	ARL8B	ADP-ribosylation factor-like protein 8B	E2RE13	186	>tr|E2RE13|E2RE13_CANFA Uncharacterized protein OS=Canis familiaris GN=ARL8B PE=3 SV=1	954770	945900	1	1	1	1	1.05226e-06	0.00116836	1	1	1.05226e-06	0.000539929
ENSCAFT00000032294	CYR61	Protein CYR61	E2RAA0	381	>tr|E2RAA0|E2RAA0_CANFA Uncharacterized protein OS=Canis familiaris GN=CYR61 PE=4 SV=1	1254300	656990	1	1	1	1	1.04641e-06	0.00114658	1	1	1.04641e-06	0.000515398
ENSCAFT00000022537	PPP2R1B	Serine/threonine-protein phosphatase 2A 65 kDa regulatory subunit A beta isoform	F1PQ04	693	>tr|F1PQ04|F1PQ04_CANFA Uncharacterized protein OS=Canis familiaris GN=PPP2R1B PE=4 SV=2;>tr|J9P7X5|J9P7X5_CANFA Uncharacterized protein OS=Canis familiaris GN=PPP2R1B PE=4 SV=1	844840	1074000	1	1	1	1	1.0423e-06	0.00113401	1	1	1.0423e-06	0.000468289
ENSCAFT00000019990		Uncharacterized protein	H9GWB5	161	>tr|H9GWB5|H9GWB5_CANFA Uncharacterized protein (Fragment) OS=Canis familiaris PE=4 SV=2;>tr|F1PSK2|F1PSK2_CANFA Uncharacterized protein (Fragment) OS=Canis familiaris GN=DMBT1 PE=4 SV=2;>tr|L7N0D6|L7N0D6_CANFA Uncharacterized protein OS=Canis familiaris G	1	1923500	1	1	1	1	1.03977e-06	0.00680126	1	1	1.03977e-06	0.00396339
ENSCAFT00000026901	CA12	Carbonic anhydrase 12	F1Q440	309	>tr|F1Q440|F1Q440_CANFA Uncharacterized protein (Fragment) OS=Canis familiaris GN=CA12 PE=4 SV=1;>tr|F1Q441|F1Q441_CANFA Uncharacterized protein OS=Canis familiaris GN=CA12 PE=4 SV=2	875370	1069600	1	1	1	1	1.02829e-06	0.00109171	1	1	1.02829e-06	0.000413032
ENSCAFT00000024736	FKBP4	Peptidyl-prolyl cis-trans isomerase FKBP4	E2QWF5	459	>tr|E2QWF5|E2QWF5_CANFA Uncharacterized protein OS=Canis familiaris GN=FKBP4 PE=4 SV=2	1064700	909120	1	1	1	1	1.01326e-06	0.00108103	1	1	1.01326e-06	0.000408994
ENSCAFT00000012315	VAMP8	Vesicle-associated membrane protein 8	E2QUL2	101	>tr|E2QUL2|E2QUL2_CANFA Uncharacterized protein (Fragment) OS=Canis familiaris GN=VAMP8 PE=4 SV=2	1980600	1	1	1	1	1	1.00979e-06	0.00516329	1	1	1.00979e-06	0.00350479
ENSCAFT00000000365	MARS	Methionine--tRNA ligase, cytoplasmic	F6XD28	898	>tr|F6XD28|F6XD28_CANFA Uncharacterized protein OS=Canis familiaris GN=MARS PE=3 SV=1	1046400	939940	1	1	1	1	1.00688e-06	0.00101603	1	1	1.00688e-06	0.000391575
ENSCAFT00000030519	PRPF8	Pre-mRNA-processing-splicing factor 8	E2R4X9	2335	>tr|E2R4X9|E2R4X9_CANFA Uncharacterized protein OS=Canis familiaris GN=PRPF8 PE=4 SV=2	989330	997780	1	1	1	1	1.00649e-06	0.00104654	1	1	1.00649e-06	0.000375513
ENSCAFT00000020155	EIF4G1	Eukaryotic translation initiation factor 4 gamma 1	F1PNF3	1421	>tr|F1PNF3|F1PNF3_CANFA Uncharacterized protein (Fragment) OS=Canis familiaris GN=EIF4G1 PE=4 SV=2;>tr|J9P357|J9P357_CANFA Uncharacterized protein OS=Canis familiaris GN=EIF4G1 PE=4 SV=1	825830	1180900	1	1	1	1	9.96646e-07	0.00104916	1	1	9.96646e-07	0.000377104
ENSCAFT00000019892	CLDN3	Claudin-3	Q95KM5	218	>sp|Q95KM5|CLD3_CANFA Claudin-3 OS=Canis familiaris GN=CLDN3 PE=2 SV=1	963360	1044200	1	1	1	1	9.96234e-07	0.000981193	1	1	9.96234e-07	0.000359302
ENSCAFT00000027777	ILF2	Interleukin enhancer-binding factor 2	E2R9T6	390	>tr|E2R9T6|E2R9T6_CANFA Uncharacterized protein (Fragment) OS=Canis familiaris GN=ILF2 PE=4 SV=2	631040	1381200	1	1	1	1	9.93917e-07	0.00110197	1	1	9.93917e-07	0.000372746
ENSCAFT00000015251	RPL24	60S ribosomal protein L24	F1PGD7	156	>tr|F1PGD7|F1PGD7_CANFA Uncharacterized protein (Fragment) OS=Canis familiaris GN=RPL24 PE=1 SV=2	1140600	973260	1	1	1	1	9.46136e-07	0.000817459	1	1	9.46136e-07	0.000323301
ENSCAFT00000020998	PAFAH1B2	Platelet-activating factor acetylhydrolase IB subunit beta	E2RN02	229	>tr|E2RN02|E2RN02_CANFA Uncharacterized protein OS=Canis familiaris GN=PAFAH1B2 PE=4 SV=1	1015300	1101000	1	1	1	1	9.45046e-07	0.000843683	1	1	9.45046e-07	0.000322683
ENSCAFT00000011516	ASAH1	Acid ceramidase	F1PWA9	369	>tr|F1PWA9|F1PWA9_CANFA Uncharacterized protein (Fragment) OS=Canis familiaris GN=ASAH1 PE=4 SV=2	1175200	956660	1	1	1	1	9.38148e-07	0.000789122	1	1	9.38148e-07	0.000337408
ENSCAFT00000020104	LAMA5	Laminin subunit alpha-5	F1PP89	1276	>tr|F1PP89|F1PP89_CANFA Uncharacterized protein OS=Canis familiaris GN=LAMA5 PE=4 SV=2	1141000	998180	1	1	1	1	9.34938e-07	0.000761807	1	1	9.34938e-07	0.000322322
ENSCAFT00000029393	LAMP2	Lysosome-associated membrane glycoprotein 2	E2RNJ1	411	>tr|E2RNJ1|E2RNJ1_CANFA Uncharacterized protein OS=Canis familiaris GN=LAMP2 PE=4 SV=2;>tr|E2RNJ3|E2RNJ3_CANFA Uncharacterized protein OS=Canis familiaris GN=LAMP2 PE=4 SV=1	1177900	964180	1	1	1	1	9.33672e-07	0.000713267	1	1	9.33672e-07	0.000309084
ENSCAFT00000017432	PEF1	Peflin	F1Q385	279	>tr|F1Q385|F1Q385_CANFA Uncharacterized protein (Fragment) OS=Canis familiaris GN=PEF1 PE=4 SV=2;>tr|J9P0W4|J9P0W4_CANFA Uncharacterized protein OS=Canis familiaris GN=PEF1 PE=4 SV=1	1218300	924240	1	1	1	1	9.33471e-07	0.000739076	1	1	9.33471e-07	0.000296709
ENSCAFT00000028996	SHMT1	Serine hydroxymethyltransferase, cytosolic	E2RIV3	484	>tr|E2RIV3|E2RIV3_CANFA Serine hydroxymethyltransferase OS=Canis familiaris GN=SHMT1 PE=3 SV=2	618720	1527000	1	1	1	1	9.32088e-07	0.000898885	1	1	9.32088e-07	0.000323994
ENSCAFT00000038572	SSB	Lupus La protein	E2RH09	406	>tr|E2RH09|E2RH09_CANFA Uncharacterized protein OS=Canis familiaris GN=SSB PE=4 SV=2	1228800	961250	1	1	1	1	9.13221e-07	0.000682266	1	1	9.13221e-07	0.000255733
ENSCAFT00000005848	RPL13A	60S ribosomal protein L13a	F1PI16	203	>tr|F1PI16|F1PI16_CANFA 60S ribosomal protein L13a OS=Canis familiaris GN=RPL13A PE=3 SV=1;>sp|Q9XSU0|RL13A_CANFA 60S ribosomal protein L13a OS=Canis familiaris GN=RPL13A PE=1 SV=2;>tr|F6UMX6|F6UMX6_CANFA 60S ribosomal protein L13a OS=Canis familiaris GN=R	1	2196300	1	1	1	1	9.10622e-07	0.00527945	1	1	9.10622e-07	0.00296967
ENSCAFT00000019720	UMPS	Uridine 5'-monophosphate synthase	E2RRY7	480	>tr|E2RRY7|E2RRY7_CANFA Uncharacterized protein OS=Canis familiaris GN=UMPS PE=3 SV=1	974050	1232000	1	1	1	1	9.06598e-07	0.000728108	1	1	9.06598e-07	0.000232628
ENSCAFT00000046504	AHNAK2	Protein AHNAK2	J9NZV9	1648	>tr|J9NZV9|J9NZV9_CANFA Uncharacterized protein OS=Canis familiaris GN=AHNAK2 PE=4 SV=1;>tr|H9GWI3|H9GWI3_CANFA Uncharacterized protein (Fragment) OS=Canis familiaris PE=4 SV=2	857950	1359600	1	1	1	1	9.01896e-07	0.000732972	1	1	9.01896e-07	0.000234037
ENSCAFT00000023395	LOC100855636	Uncharacterized protein	F1PIA2	271	>tr|F1PIA2|F1PIA2_CANFA Uncharacterized protein (Fragment) OS=Canis familiaris GN=LOC100855636 PE=4 SV=2	1068700	1151900	1	1	1	1	9.00657e-07	0.000677033	1	1	9.00657e-07	0.00023087
ENSCAFT00000047366	SEC23A	Protein transport protein Sec23A	J9P1Q5	765	>tr|J9P1Q5|J9P1Q5_CANFA Uncharacterized protein OS=Canis familiaris GN=SEC23A PE=4 SV=1;>tr|F6V2R0|F6V2R0_CANFA Uncharacterized protein OS=Canis familiaris GN=SEC23A PE=4 SV=1	1120000	1151500	1	1	1	1	8.80475e-07	0.000625166	1	1	8.80475e-07	0.000206837
ENSCAFT00000017219	SF3B1	Splicing factor 3B subunit 1	F1PKF6	1304	>tr|F1PKF6|F1PKF6_CANFA Uncharacterized protein OS=Canis familiaris GN=SF3B1 PE=4 SV=2	1078700	1236900	1	1	1	1	8.63707e-07	0.000576561	1	1	8.63707e-07	0.000194839
ENSCAFT00000020184	SCFD1	Sec1 family domain-containing protein 1	E2RN28	617	>tr|E2RN28|E2RN28_CANFA Uncharacterized protein OS=Canis familiaris GN=SCFD1 PE=4 SV=2;>tr|F1PLS0|F1PLS0_CANFA Uncharacterized protein (Fragment) OS=Canis familiaris GN=SCFD1 PE=4 SV=2;>tr|J9P968|J9P968_CANFA Uncharacterized protein OS=Canis familiaris GN=	901740	1420200	1	1	1	1	8.61349e-07	0.000603442	1	1	8.61349e-07	0.000197284
ENSCAFT00000007311	TPT1	Translationally-controlled tumor protein	E2RMA1	172	>tr|E2RMA1|E2RMA1_CANFA Uncharacterized protein OS=Canis familiaris GN=TPT1 PE=4 SV=1	1	2358500	1	1	1	1	8.47996e-07	0.00452356	1	1	8.47996e-07	0.00250201
ENSCAFT00000008082	SRP68	Signal recognition particle subunit SRP68	F1PI42	618	>tr|F1PI42|F1PI42_CANFA Signal recognition particle subunit SRP68 OS=Canis familiaris GN=SRP68 PE=3 SV=2;>sp|Q00004|SRP68_CANFA Signal recognition particle subunit SRP68 OS=Canis familiaris GN=SRP68 PE=1 SV=1	1352700	1023900	1	1	1	1	8.41538e-07	0.000508852	1	1	8.41538e-07	0.000157413
ENSCAFT00000021070	GLRX3	Glutaredoxin-3	F1PFB3	333	>tr|F1PFB3|F1PFB3_CANFA Uncharacterized protein OS=Canis familiaris GN=GLRX3 PE=4 SV=2	1	2381000	1	1	1	1	8.39983e-07	0.00435621	1	1	8.39983e-07	0.00244062
ENSCAFT00000014616	LOXL2	Lysyl oxidase homolog 2	E2RCV4	773	>tr|E2RCV4|E2RCV4_CANFA Uncharacterized protein OS=Canis familiaris GN=LOXL2 PE=4 SV=2	1334300	1089900	1	1	1	1	8.25014e-07	0.000483125	1	1	8.25014e-07	0.000146901
ENSCAFT00000027638	RAB3D	Ras-related protein Rab-3D	E2RFR4	221	>tr|E2RFR4|E2RFR4_CANFA Uncharacterized protein (Fragment) OS=Canis familiaris GN=RAB3D PE=3 SV=2;>tr|E2RHH4|E2RHH4_CANFA Uncharacterized protein OS=Canis familiaris GN=RAB3D PE=3 SV=2	1069000	1395700	1	1	1	1	8.11458e-07	0.000462517	1	1	8.11458e-07	0.000138259
ENSCAFT00000031663	SLC7A5	Large neutral amino acids transporter small subunit 1	F1PH98	516	>tr|F1PH98|F1PH98_CANFA Uncharacterized protein OS=Canis familiaris GN=SLC7A5 PE=4 SV=2	1341500	1132200	1	1	1	1	8.08505e-07	0.000424124	1	1	8.08505e-07	0.000130229
ENSCAFT00000007999	OXSR1	Serine/threonine-protein kinase OSR1	E2RAI8	527	>tr|E2RAI8|E2RAI8_CANFA Uncharacterized protein OS=Canis familiaris GN=OXSR1 PE=4 SV=2	1302400	1186000	1	1	1	1	8.03729e-07	0.000422266	1	1	8.03729e-07	0.000122798
ENSCAFT00000010673	LOC100855463	Uncharacterized protein	H9GW87	337	>tr|H9GW87|H9GW87_CANFA Transaldolase OS=Canis familiaris GN=LOC100855463 PE=3 SV=1	1112300	1472200	1	1	1	1	7.73844e-07	0.000414174	1	1	7.73844e-07	0.000101453
ENSCAFT00000002924	SRI	Sorcin	E2RI17	221	>tr|E2RI17|E2RI17_CANFA Uncharacterized protein OS=Canis familiaris GN=SRI PE=4 SV=2	1204400	1382000	1	1	1	1	7.73276e-07	0.000380684	1	1	7.73276e-07	0.000107507
ENSCAFT00000045269	PPP2R2A	Serine/threonine-protein phosphatase 2A 55 kDa regulatory subunit B alpha isoform	J9P0L7	447	>tr|J9P0L7|J9P0L7_CANFA Serine/threonine-protein phosphatase 2A 55 kDa regulatory subunit B OS=Canis familiaris GN=PPP2R2A PE=3 SV=1;>tr|E2R0J6|E2R0J6_CANFA Serine/threonine-protein phosphatase 2A 55 kDa regulatory subunit B OS=Canis familiaris GN=PPP2R2A	1364600	1230200	1	1	1	1	7.70772e-07	0.000349854	1	1	7.70772e-07	0.000101175
ENSCAFT00000004281	TMEM30A	Cell cycle control protein 50A	E2R2Z8	361	>tr|E2R2Z8|E2R2Z8_CANFA Uncharacterized protein OS=Canis familiaris GN=TMEM30A PE=4 SV=1;>tr|F1PKF1|F1PKF1_CANFA Uncharacterized protein OS=Canis familiaris GN=TMEM30A PE=4 SV=2	1326800	1277000	1	1	1	1	7.68108e-07	0.000334868	1	1	7.68108e-07	0.000100836
ENSCAFT00000018963	PSME1	Proteasome activator complex subunit 1	F6UY11	233	>tr|F6UY11|F6UY11_CANFA Uncharacterized protein OS=Canis familiaris GN=PSME1 PE=4 SV=1	1145800	1463700	1	1	1	1	7.6643e-07	0.000364736	1	1	7.6643e-07	9.56266e-05
ENSCAFT00000016760	LRRC16A	Leucine-rich repeat-containing protein 16A	F1PUS7	1362	>tr|F1PUS7|F1PUS7_CANFA Uncharacterized protein (Fragment) OS=Canis familiaris GN=LRRC16A PE=4 SV=2;>tr|F1PUS0|F1PUS0_CANFA Uncharacterized protein OS=Canis familiaris GN=LRRC16A PE=4 SV=2	1280300	1359000	1	1	1	1	7.57777e-07	0.00030429	1	1	7.57777e-07	8.40886e-05
ENSCAFT00000047040	STX3	Syntaxin-3	J9P4M6	282	>tr|J9P4M6|J9P4M6_CANFA Uncharacterized protein (Fragment) OS=Canis familiaris GN=STX3 PE=3 SV=1	1158200	1614000	1	1	1	1	7.21449e-07	0.000272303	1	1	7.21449e-07	6.38482e-05
ENSCAFT00000027737	PSMC1	26S protease regulatory subunit 4	F1PQ40	440	>tr|F1PQ40|F1PQ40_CANFA Uncharacterized protein OS=Canis familiaris GN=PSMC1 PE=3 SV=2	1476700	1367200	1	1	1	1	7.0326e-07	0.000253515	1	1	7.0326e-07	5.47341e-05
ENSCAFT00000028750	LOC102155634	Uncharacterized protein	F2Z4N1	162	>tr|F2Z4N1|F2Z4N1_CANFA Uncharacterized protein (Fragment) OS=Canis familiaris GN=LOC102155634 PE=1 SV=2;>tr|J9NVG6|J9NVG6_CANFA Uncharacterized protein OS=Canis familiaris GN=LOC102155634 PE=3 SV=1;>tr|Q9XSU9|Q9XSU9_CANFA Ribosomal protein S14 (Fragment)	1247500	1607900	1	1	1	1	7.00427e-07	0.000254173	1	1	7.00427e-07	5.13232e-05
ENSCAFT00000045759	LOC102156635	Uncharacterized protein	J9NVT2	218	>tr|J9NVT2|J9NVT2_CANFA Uncharacterized protein OS=Canis familiaris GN=LOC102156635 PE=4 SV=1;>sp|Q6WIT9|HPRT_CANFA Hypoxanthine-guanine phosphoribosyltransferase OS=Canis familiaris GN=HPRT1 PE=2 SV=3;>tr|F1PLF4|F1PLF4_CANFA Uncharacterized protein (Fragm	1730700	1152300	1	1	1	1	6.93722e-07	0.000242692	1	1	6.93722e-07	5.13823e-05
ENSCAFT00000027420	NME1	Nucleoside diphosphate kinase A	Q50KA9	152	>sp|Q50KA9|NDKA_CANFA Nucleoside diphosphate kinase A OS=Canis familiaris GN=NME1 PE=2 SV=1;>tr|J9P4I5|J9P4I5_CANFA Nucleoside diphosphate kinase (Fragment) OS=Canis familiaris GN=LOC102156116 PE=3 SV=1	1536900	1381300	1	1	1	1	6.85354e-07	0.000227521	1	1	6.85354e-07	4.6706e-05
ENSCAFT00000011425	HPN	Serine protease hepsin	E2RKP5	417	>tr|E2RKP5|E2RKP5_CANFA Uncharacterized protein OS=Canis familiaris GN=HPN PE=3 SV=2	1328000	1623000	1	1	1	1	6.77736e-07	0.000216294	1	1	6.77736e-07	4.6453e-05
ENSCAFT00000048331	EVA1A	Protein eva-1 homolog A	J9P003	139	>tr|J9P003|J9P003_CANFA Uncharacterized protein OS=Canis familiaris GN=EVA1A PE=4 SV=1	1647200	1358100	1	1	1	1	6.65491e-07	0.000166629	1	1	6.65491e-07	4.56974e-05
ENSCAFT00000012160	COPB2	Coatomer subunit beta'	E2R667	906	>tr|E2R667|E2R667_CANFA Uncharacterized protein OS=Canis familiaris GN=COPB2 PE=4 SV=1	1642800	1366000	1	1	1	1	6.64717e-07	0.000158313	1	1	6.64717e-07	4.54932e-05
ENSCAFT00000026037	EIF3B	Eukaryotic translation initiation factor 3 subunit B	F1P969	813	>tr|F1P969|F1P969_CANFA Eukaryotic translation initiation factor 3 subunit B OS=Canis familiaris GN=EIF3B PE=3 SV=2	1464000	1545500	1	1	1	1	6.64562e-07	0.000183813	1	1	6.64562e-07	4.54922e-05
ENSCAFT00000006448	CMPK1	UMP-CMP kinase	F1PIG2	228	>tr|F1PIG2|F1PIG2_CANFA UMP-CMP kinase OS=Canis familiaris GN=CMPK1 PE=3 SV=2	1338500	1685300	1	1	1	1	6.61419e-07	0.000193339	1	1	6.61419e-07	4.53294e-05
ENSCAFT00000008318	DARS	Aspartate--tRNA ligase, cytoplasmic	E2RNQ8	501	>tr|E2RNQ8|E2RNQ8_CANFA Uncharacterized protein OS=Canis familiaris GN=DARS PE=3 SV=1	1265100	1779000	1	1	1	1	6.57009e-07	0.000174963	1	1	6.57009e-07	4.23779e-05
ENSCAFT00000002162	DDX17	Probable ATP-dependent RNA helicase DDX17	F1PID8	736	>tr|F1PID8|F1PID8_CANFA Uncharacterized protein (Fragment) OS=Canis familiaris GN=DDX17 PE=3 SV=2;>tr|E2RJ60|E2RJ60_CANFA Uncharacterized protein OS=Canis familiaris GN=DDX17 PE=3 SV=2	1321300	1755500	1	1	1	1	6.50026e-07	0.000148817	1	1	6.50026e-07	4.17856e-05
ENSCAFT00000013978	TM9SF3	Transmembrane 9 superfamily member 3	E2RSD0	587	>tr|E2RSD0|E2RSD0_CANFA Uncharacterized protein OS=Canis familiaris GN=TM9SF3 PE=4 SV=1	1633000	1451200	1	1	1	1	6.48466e-07	0.000147474	1	1	6.48466e-07	3.60669e-05
ENSCAFT00000026699	RAB25	Ras-related protein Rab-25	E2RQ15	213	>sp|E2RQ15|RAB25_CANFA Ras-related protein Rab-25 OS=Canis familiaris GN=RAB25 PE=3 SV=1	1545000	1553200	1	1	1	1	6.45536e-07	0.000154613	1	1	6.45536e-07	3.57759e-05
ENSCAFT00000009375	TM9SF2	Transmembrane 9 superfamily member 2	E2R5Z5	662	>tr|E2R5Z5|E2R5Z5_CANFA Uncharacterized protein OS=Canis familiaris GN=TM9SF2 PE=4 SV=2	1639300	1475300	1	1	1	1	6.42137e-07	0.00015391	1	1	6.42137e-07	3.56391e-05
ENSCAFT00000049425	NAMPT	Nicotinamide phosphoribosyltransferase	J9NWT2	472	>tr|J9NWT2|J9NWT2_CANFA Uncharacterized protein (Fragment) OS=Canis familiaris GN=NAMPT PE=4 SV=1;>tr|F1P6K2|F1P6K2_CANFA Uncharacterized protein (Fragment) OS=Canis familiaris GN=NAMPT PE=4 SV=1	1441400	1745500	1	1	1	1	6.27569e-07	0.000143995	1	1	6.27569e-07	2.8361e-05
ENSCAFT00000012569	CAST	Calpastatin	E2QXA6	781	>tr|E2QXA6|E2QXA6_CANFA Uncharacterized protein OS=Canis familiaris GN=CAST PE=4 SV=2;>tr|F1PX12|F1PX12_CANFA Uncharacterized protein (Fragment) OS=Canis familiaris GN=CAST PE=4 SV=2	1639500	1562700	1	1	1	1	6.24571e-07	0.000142433	1	1	6.24571e-07	3.029e-05
ENSCAFT00000008873	LOC475399	Uncharacterized protein	E2RLQ4	334	>tr|E2RLQ4|E2RLQ4_CANFA Uncharacterized protein OS=Canis familiaris GN=LOC475399 PE=4 SV=2;>tr|J9NYT3|J9NYT3_CANFA Uncharacterized protein OS=Canis familiaris GN=HNRNPCL1 PE=4 SV=1	2044400	1237200	1	1	1	1	6.09459e-07	0.00011639	1	1	6.09459e-07	3.05493e-05
ENSCAFT00000049393	KIF23	Kinesin-like protein KIF23	J9P721	953	>tr|J9P721|J9P721_CANFA Uncharacterized protein (Fragment) OS=Canis familiaris GN=KIF23 PE=3 SV=1;>tr|F1PML0|F1PML0_CANFA Uncharacterized protein OS=Canis familiaris GN=KIF23 PE=3 SV=2	1632200	1682600	1	1	1	1	6.03355e-07	0.000125911	1	1	6.03355e-07	2.7467e-05
ENSCAFT00000017833	LOC102155463	Uncharacterized protein	J9PAP6	177	>tr|J9PAP6|J9PAP6_CANFA Uncharacterized protein OS=Canis familiaris GN=LOC102155463 PE=4 SV=1;>tr|F6Y3Y5|F6Y3Y5_CANFA Uncharacterized protein (Fragment) OS=Canis familiaris GN=COPZ1 PE=4 SV=1	1840300	1480500	1	1	1	1	6.02265e-07	0.000113534	1	1	6.02265e-07	2.76066e-05
ENSCAFT00000001879	RPS10	40S ribosomal protein S10	E2RGQ5	165	>tr|E2RGQ5|E2RGQ5_CANFA Uncharacterized protein OS=Canis familiaris GN=RPS10 PE=4 SV=1;>tr|F1PZ77|F1PZ77_CANFA Uncharacterized protein OS=Canis familiaris PE=4 SV=2;>tr|J9NVU2|J9NVU2_CANFA Uncharacterized protein OS=Canis familiaris GN=RPS10 PE=4 SV=1	1743800	1578200	1	1	1	1	6.02047e-07	0.000119867	1	1	6.02047e-07	2.54352e-05
ENSCAFT00000011161	CSNK2A1	Casein kinase II subunit alpha	E2RHZ1	391	>tr|E2RHZ1|E2RHZ1_CANFA Uncharacterized protein OS=Canis familiaris GN=CSNK2A1 PE=4 SV=1	1813100	1568400	1	1	1	1	5.91453e-07	9.9901e-05	1	1	5.91453e-07	2.50909e-05
ENSCAFT00000027770	CYFIP2	Cytoplasmic FMR1-interacting protein 2	F1PMM7	1310	>tr|F1PMM7|F1PMM7_CANFA Uncharacterized protein OS=Canis familiaris GN=CYFIP2 PE=4 SV=2	1915200	1530400	1	1	1	1	5.8045e-07	9.28042e-05	1	1	5.8045e-07	2.29691e-05
ENSCAFT00000021588	IDH1	Isocitrate dehydrogenase [NADP] cytoplasmic	F1PZA1	414	>tr|F1PZA1|F1PZA1_CANFA Isocitrate dehydrogenase [NADP] OS=Canis familiaris GN=IDH1 PE=3 SV=1;>tr|Q0QEQ8|Q0QEQ8_CANFA Isocitrate dehydrogenase 1 (Fragment) OS=Canis familiaris GN=IDH1 PE=2 SV=1	1607500	1898900	1	1	1	1	5.70386e-07	9.65172e-05	1	1	5.70386e-07	2.25308e-05
0	CANX	Calnexin	P24643	593	>sp|P24643|CALX_CANFA Calnexin OS=Canis familiaris GN=CANX PE=1 SV=3	1779400	1752400	1	1	1	1	5.66283e-07	9.59942e-05	1	1	5.66283e-07	2.39814e-05
0	OAS1	2'-5'-oligoadenylate synthase 1	Q2TJA4	355	>tr|Q2TJA4|Q2TJA4_CANFA 2-5 oligoadenylate synthetase 1 OS=Canis familiaris GN=OAS1 PE=2 SV=1;>tr|F1PLW6|F1PLW6_CANFA Uncharacterized protein OS=Canis familiaris GN=OAS1 PE=4 SV=2	1674800	1869200	1	1	1	1	5.64334e-07	0.000100878	1	1	5.64334e-07	2.80756e-05
ENSCAFT00000009103	HNRNPL	Heterogeneous nuclear ribonucleoprotein L	E2R944	588	>tr|E2R944|E2R944_CANFA Uncharacterized protein OS=Canis familiaris GN=HNRNPL PE=4 SV=2	1799600	1763400	1	1	1	1	5.61325e-07	9.52425e-05	1	1	5.61325e-07	2.58438e-05
ENSCAFT00000010628	HNRNPA1L2	Heterogeneous nuclear ribonucleoprotein A1-like 2	E2QYP1	373	>tr|E2QYP1|E2QYP1_CANFA Uncharacterized protein OS=Canis familiaris GN=HNRNPA1L2 PE=4 SV=2;>tr|F1Q3G7|F1Q3G7_CANFA Uncharacterized protein (Fragment) OS=Canis familiaris GN=HNRNPA1L2 PE=4 SV=1;>tr|L7N0C2|L7N0C2_CANFA Uncharacterized protein OS=Canis famili	2513700	1054700	1	1	1	1	5.60475e-07	8.97151e-05	1	1	5.60475e-07	2.58946e-05
ENSCAFT00000005575	EGFR	Epidermal growth factor receptor	F1PF03	1180	>tr|F1PF03|F1PF03_CANFA Uncharacterized protein (Fragment) OS=Canis familiaris GN=EGFR PE=3 SV=2	1846300	1740700	1	1	1	1	5.57569e-07	9.47132e-05	1	1	5.57569e-07	2.5591e-05
ENSCAFT00000006148	LAMB1	Laminin subunit beta-1	F1PCD8	1649	>tr|F1PCD8|F1PCD8_CANFA Uncharacterized protein OS=Canis familiaris GN=LAMB1 PE=4 SV=2	2225400	1430800	1	1	1	1	5.47016e-07	8.42861e-05	1	1	5.47016e-07	2.76539e-05
ENSCAFT00000013410	COPB1	Coatomer subunit beta	E2R9A2	953	>tr|E2R9A2|E2R9A2_CANFA Coatomer subunit beta OS=Canis familiaris GN=COPB1 PE=4 SV=2	1530200	2252400	1	1	1	1	5.28737e-07	8.19279e-05	1	1	5.28737e-07	2.31157e-05
ENSCAFT00000025040	TPM4	Tropomyosin alpha-4 chain	F6X7L0	284	>tr|F6X7L0|F6X7L0_CANFA Uncharacterized protein OS=Canis familiaris GN=TPM4 PE=3 SV=1	2053500	1794700	1	1	1	1	5.19724e-07	7.12599e-05	1	1	5.19724e-07	1.93027e-05
ENSCAFT00000048470	RACGAP1	Rac GTPase-activating protein 1	J9NSX3	632	>tr|J9NSX3|J9NSX3_CANFA Uncharacterized protein OS=Canis familiaris GN=RACGAP1 PE=4 SV=1;>tr|E2R3Q1|E2R3Q1_CANFA Uncharacterized protein OS=Canis familiaris GN=RACGAP1 PE=4 SV=2	1436500	2455000	1	1	1	1	5.13941e-07	8.09873e-05	1	1	5.13941e-07	1.82018e-05
ENSCAFT00000022501	RANBP1	Ran-specific GTPase-activating protein	E2RHK9	209	>tr|E2RHK9|E2RHK9_CANFA Uncharacterized protein OS=Canis familiaris GN=RANBP1 PE=4 SV=2;>tr|J9P3T9|J9P3T9_CANFA Uncharacterized protein OS=Canis familiaris GN=RANBP1 PE=4 SV=1	1729800	2168500	1	1	1	1	5.13044e-07	6.65951e-05	1	1	5.13044e-07	1.77189e-05
ENSCAFT00000002068	TSTA3	GDP-L-fucose synthase	E2RM30	321	>tr|E2RM30|E2RM30_CANFA Uncharacterized protein OS=Canis familiaris GN=TSTA3 PE=3 SV=1	1840400	2288800	1	1	1	1	4.84355e-07	6.34347e-05	1	1	4.84355e-07	1.42483e-05
ENSCAFT00000029383	MYL12B	Myosin regulatory light chain 12B	L7N0I1	172	>tr|L7N0I1|L7N0I1_CANFA Uncharacterized protein OS=Canis familiaris GN=MYL12B PE=4 SV=1;>tr|E2QY85|E2QY85_CANFA Uncharacterized protein OS=Canis familiaris GN=MYL12A PE=4 SV=2;>tr|F1P634|F1P634_CANFA Uncharacterized protein OS=Canis familiaris GN=MYL9 PE=4	2236400	2044700	1	1	1	1	4.6717e-07	3.89872e-05	1	1	4.6717e-07	1.3649e-05
ENSCAFT00000011349		Uncharacterized protein	J9P3R3	395	>tr|J9P3R3|J9P3R3_CANFA Uncharacterized protein OS=Canis familiaris PE=4 SV=1	2037700	2274700	1	1	1	1	4.63779e-07	3.64702e-05	1	1	4.63779e-07	1.3656e-05
ENSCAFT00000047131	CLDN1	Claudin-1	J9P0K9	211	>tr|J9P0K9|J9P0K9_CANFA Claudin OS=Canis familiaris GN=CLDN1 PE=3 SV=1	2398700	2236100	1	1	1	1	4.31518e-07	2.23126e-05	1	1	4.31518e-07	1.37097e-05
ENSCAFT00000009242	CYSTM1	Cysteine-rich and transmembrane domain-containing protein 1	E2R299	102	>tr|E2R299|E2R299_CANFA Uncharacterized protein OS=Canis familiaris GN=CYSTM1 PE=4 SV=1	2733800	2157700	1	1	1	1	4.08873e-07	1.06638e-05	1	1	4.08873e-07	1.21782e-05
ENSCAFT00000001473	RPS18	40S ribosomal protein S18	Q5TJE9	152	>sp|Q5TJE9|RS18_CANFA 40S ribosomal protein S18 OS=Canis familiaris GN=RPS18 PE=1 SV=3	2245400	2764000	1	1	1	1	3.99249e-07	1.13083e-05	1	1	3.99249e-07	1.28033e-05
ENSCAFT00000031535	DPEP1	Dipeptidase 1	E2R4I6	410	>tr|E2R4I6|E2R4I6_CANFA Dipeptidase OS=Canis familiaris GN=DPEP1 PE=3 SV=2	2792100	2340200	1	1	1	1	3.89689e-07	1.01305e-05	1	1	3.89689e-07	1.3577e-05
ENSCAFT00000000297	VNN1	Pantetheinase	F1PAX0	514	>tr|F1PAX0|F1PAX0_CANFA Pantetheinase OS=Canis familiaris GN=VNN1 PE=4 SV=2;>tr|E2QYS4|E2QYS4_CANFA Pantetheinase (Fragment) OS=Canis familiaris GN=VNN1 PE=4 SV=2	2618000	2544600	1	1	1	1	3.87402e-07	1.08739e-05	1	1	3.87402e-07	1.34089e-05
0	TIMP-3	Uncharacterized protein	J7I8M6	188	>tr|J7I8M6|J7I8M6_CANFA Tissue inhibitor metalloproteinase-3 (Fragment) OS=Canis familiaris GN=TIMP-3 PE=2 SV=1;>tr|F5CBP3|F5CBP3_CANFA Timp3 OS=Canis familiaris GN=timp3 PE=2 SV=1	2963800	2314500	1	1	1	1	3.7891e-07	8.90251e-06	1	1	3.7891e-07	1.32136e-05
ENSCAFT00000011720	KRT86	Keratin, type II cuticular Hb6	F1PRB0	461	>tr|F1PRB0|F1PRB0_CANFA Uncharacterized protein (Fragment) OS=Canis familiaris GN=KRT86 PE=3 SV=2	2096700	3306200	1	1	1	1	3.70172e-07	9.66473e-06	1	1	3.70172e-07	1.11091e-05
ENSCAFT00000032008	TF	Serotransferrin	Q4W6L5	292	>tr|Q4W6L5|Q4W6L5_CANFA Tissue factor OS=Canis familiaris GN=TF PE=2 SV=1	2587100	2983600	1	1	1	1	3.59021e-07	8.31543e-06	1	1	3.59021e-07	1.05364e-05
ENSCAFT00000024251	MYBBP1A	Myb-binding protein 1A	F1PKR9	1259	>tr|F1PKR9|F1PKR9_CANFA Uncharacterized protein OS=Canis familiaris GN=MYBBP1A PE=4 SV=2;>tr|J9NUP0|J9NUP0_CANFA Uncharacterized protein OS=Canis familiaris GN=MYBBP1A PE=4 SV=1;>tr|J9P948|J9P948_CANFA Uncharacterized protein (Fragment) OS=Canis familiaris	2974500	2978500	1	1	1	1	3.35965e-07	4.80466e-06	1	1	3.35965e-07	8.25176e-06
ENSCAFT00000024495	RPL14	60S ribosomal protein L14	F1PF85	210	>tr|F1PF85|F1PF85_CANFA Uncharacterized protein OS=Canis familiaris GN=RPL14 PE=4 SV=2	3278400	2975400	1	1	1	1	3.19806e-07	2.6767e-06	1	1	3.19806e-07	9.32512e-06
ENSCAFT00000019003	PSME2	Proteasome activator complex subunit 2	F1PD77	239	>tr|F1PD77|F1PD77_CANFA Uncharacterized protein OS=Canis familiaris GN=PSME2 PE=4 SV=2	3392500	2949700	1	1	1	1	3.15348e-07	2.16279e-06	1	1	3.15348e-07	7.61053e-06
ENSCAFT00000013125		Uncharacterized protein	J9P1D0	184	>tr|J9P1D0|J9P1D0_CANFA Uncharacterized protein OS=Canis familiaris PE=3 SV=1;>tr|E2R3D3|E2R3D3_CANFA Uncharacterized protein OS=Canis familiaris GN=RPL17 PE=1 SV=1;>tr|F1Q444|F1Q444_CANFA Uncharacterized protein OS=Canis familiaris PE=3 SV=2;>tr|J9P4F7|J9	3067800	3317700	1	1	1	1	3.1321e-07	1.89692e-06	1	1	3.1321e-07	7.53467e-06
ENSCAFT00000022721	RPS11	40S ribosomal protein S11	F2Z4N5	158	>tr|F2Z4N5|F2Z4N5_CANFA 40S ribosomal protein S11 OS=Canis familiaris GN=RPS11 PE=3 SV=1;>sp|Q9XSU4|RS11_CANFA 40S ribosomal protein S11 OS=Canis familiaris GN=RPS11 PE=1 SV=2;>tr|J9P7F5|J9P7F5_CANFA Uncharacterized protein OS=Canis familiaris PE=3 SV=1	3379900	3221700	1	1	1	1	3.02957e-07	1.4741e-06	1	1	3.02957e-07	4.57952e-06
ENSCAFT00000000493	STX11	Syntaxin-11	F1P8F6	287	>tr|F1P8F6|F1P8F6_CANFA Uncharacterized protein OS=Canis familiaris GN=STX11 PE=3 SV=2	3804500	2826000	1	1	1	1	3.01636e-07	1.03125e-06	1	1	3.01636e-07	4.59806e-06
ENSCAFT00000044692	MYH14	Myosin-14	J9NU82	2003	>tr|J9NU82|J9NU82_CANFA Uncharacterized protein OS=Canis familiaris GN=MYH14 PE=4 SV=1;>tr|F1PYS6|F1PYS6_CANFA Uncharacterized protein OS=Canis familiaris GN=MYH14 PE=4 SV=2	2618400	4221600	1	1	1	1	2.92398e-07	1.01084e-06	1	1	2.92398e-07	4.11671e-06
ENSCAFT00000019687	RPS25	40S ribosomal protein S25	E2RS49	125	>tr|E2RS49|E2RS49_CANFA Uncharacterized protein (Fragment) OS=Canis familiaris GN=RPS25 PE=4 SV=2	3128600	3875600	1	1	1	1	2.85543e-07	8.51423e-07	1	1	2.85543e-07	3.95348e-06
ENSCAFT00000001742	LOC100855528	Uncharacterized protein	E2RMC1	393	>tr|E2RMC1|E2RMC1_CANFA Uncharacterized protein (Fragment) OS=Canis familiaris GN=LOC100855528 PE=4 SV=2	3551000	3635200	1	1	1	1	2.78311e-07	7.18299e-07	1	1	2.78311e-07	3.75923e-06
ENSCAFT00000049736	LOC102152062	Uncharacterized protein	J9P798	130	>tr|J9P798|J9P798_CANFA Uncharacterized protein OS=Canis familiaris GN=LOC102152062 PE=1 SV=1;>tr|J9P7C2|J9P7C2_CANFA Uncharacterized protein OS=Canis familiaris PE=3 SV=1	3585400	3756200	1	1	1	1	2.7242e-07	4.5744e-07	1	1	2.7242e-07	2.63171e-06
0	EAAC1	Uncharacterized protein	Q9N1R4	524	>tr|Q9N1R4|Q9N1R4_CANFA Amino acid transporter OS=Canis familiaris GN=EAAC1 PE=2 SV=1;>tr|F1PUW7|F1PUW7_CANFA Amino acid transporter OS=Canis familiaris GN=SLC1A1 PE=3 SV=1	3915200	3941400	1	1	1	1	2.54563e-07	4.16861e-07	1	1	2.54563e-07	2.44038e-06
ENST00000231751	LTF	Lactotransferrin	P02788	710	>sp|P02788|TRFL_HUMAN Lactotransferrin OS=Homo sapiens GN=LTF PE=1 SV=6	4247500	4344700	1	1	1	1	2.32769e-07	2.71397e-07	1	1	2.32769e-07	1.75506e-06
ENST00000261267	LYZ	Lysozyme C	P61626	148	>sp|P61626|LYSC_HUMAN Lysozyme C OS=Homo sapiens GN=LYZ PE=1 SV=1	4694400	5421800	1	1	1	1	1.97703e-07	6.66633e-08	1	1	1.97703e-07	1.02899e-06
ENSCAFT00000047956	HIST1H1E	Histone H1.4	J9P9U7	219	>tr|J9P9U7|J9P9U7_CANFA Uncharacterized protein OS=Canis familiaris GN=HIST1H1E PE=3 SV=1	7443800	6268200	1	1	1	1	1.45858e-07	3.48117e-12	1	1	1.45858e-07	9.72617e-08
ENSCAFT00000002038	RPL10A	60S ribosomal protein L10a	E2R9V0	217	>tr|E2R9V0|E2R9V0_CANFA Ribosomal protein (Fragment) OS=Canis familiaris GN=RPL10A PE=3 SV=2	7822500	6474700	1	1	1	1	1.39888e-07	1.13738e-12	1	1	1.39888e-07	4.42638e-08
ENSCAFT00000013715	TUBA1B	Tubulin alpha-1B chain	L7N0B2	451	>tr|L7N0B2|L7N0B2_CANFA Uncharacterized protein (Fragment) OS=Canis familiaris GN=TUBA1B PE=3 SV=1	8375500	8291100	1	1	1	1	1.2e-07	3.58294e-14	1	1	1.2e-07	3.55658e-09
ENSCAFT00000037742	LOC608586	Uncharacterized protein	J9P7X1	136	>tr|J9P7X1|J9P7X1_CANFA Histone H3 OS=Canis familiaris GN=LOC608586 PE=3 SV=1	10041000	8392800	1	1	1	1	1.08496e-07	2.87232e-15	1	1	1.08496e-07	3.902e-10
ENSCAFT00000043965	LOC100684574	Uncharacterized protein	J9PB22	136	>tr|J9PB22|J9PB22_CANFA Histone H3 OS=Canis familiaris GN=LOC100684574 PE=3 SV=1	10331000	8507200	1	1	1	1	1.06167e-07	2.67172e-15	1	1	1.06167e-07	1.93053e-10
ENSCAFT00000007396	RSU1	Ras suppressor protein 1	E2R9R1	277	>tr|E2R9R1|E2R9R1_CANFA Uncharacterized protein OS=Canis familiaris GN=RSU1 PE=4 SV=1	654420	801150	647010	1684800	1112400	1212800	1.60199	0.595379	0.997165	0.887461	1.59745	0.492786
ENSCAFT00000001904	TNRC6B	Trinucleotide repeat-containing gene 6B protein	E2RGK2	490	>tr|E2RGK2|E2RGK2_CANFA Adenylosuccinate lyase OS=Canis familiaris GN=TNRC6B PE=3 SV=1;>tr|J9JHC8|J9JHC8_CANFA Uncharacterized protein OS=Canis familiaris GN=TNRC6B PE=4 SV=1	2335900	2163200	2864400	2710000	3279900	2253800	1.239	0.549777	0.992699	0.855923	1.22996	0.489872
ENSCAFT00000024768	RAB5C	Ras-related protein Rab-5C	P51147	216	>sp|P51147|RAB5C_CANFA Ras-related protein Rab-5C OS=Canis familiaris GN=RAB5C PE=2 SV=1	8626000	7555200	11769000	10618000	9596600	12408000	1.38352	0.215513	0.982919	0.733696	1.35989	0.128862
ENSCAFT00000022032	CAPN2	Calpain-2 catalytic subunit	F1PMS4	636	>tr|F1PMS4|F1PMS4_CANFA Uncharacterized protein (Fragment) OS=Canis familiaris GN=CAPN2 PE=4 SV=2;>tr|F1P975|F1P975_CANFA Uncharacterized protein OS=Canis familiaris GN=CAPN2 PE=4 SV=2	4370200	2930500	678340	1460400	2082600	1	0.29295	0.556679	0.973751	0.933078	0.28526	0.809156
ENSCAFT00000002643	MYH9	Myosin-9	F1P9J3	1960	>tr|F1P9J3|F1P9J3_CANFA Myosin-9 OS=Canis familiaris GN=MYH9 PE=4 SV=2;>sp|Q258K2|MYH9_CANFA Myosin-9 OS=Canis familiaris GN=MYH9 PE=2 SV=1	48671000	49118000	17638000	14689000	17553000	13282000	0.330579	0.0817322	0.953847	0.735808	0.315322	0.391539
ENSCAFT00000005941	VPS35	Vacuolar protein sorting-associated protein 35	E2QRX1	796	>tr|E2QRX1|E2QRX1_CANFA Vacuolar protein sorting-associated protein 35 OS=Canis familiaris GN=VPS35 PE=3 SV=1	4333700	4226500	3772600	5601500	4150100	4790400	1.09508	0.485724	0.953745	0.842772	1.04443	0.453319
ENSCAFT00000005462	CAV1	Caveolin-1	P33724	178	>sp|P33724|CAV1_CANFA Caveolin-1 OS=Canis familiaris GN=CAV1 PE=1 SV=1	16486000	22301000	6283300	3068500	4125000	4656200	0.241107	0.140438	0.938985	0.857116	0.226395	0.289371
ENSCAFT00000002210		Uncharacterized protein	J9P2T7	461	>tr|J9P2T7|J9P2T7_CANFA Uncharacterized protein OS=Canis familiaris PE=4 SV=1	2283100	2514200	2197500	2470300	1974000	2401700	0.973006	0.708942	0.937422	0.896314	0.912117	0.656526
ENSCAFT00000017685	FABP3	Fatty acid-binding protein, heart	E2R507	133	>tr|E2R507|E2R507_CANFA Uncharacterized protein OS=Canis familiaris GN=FABP3 PE=3 SV=1	7539000	7404700	8172700	9028700	7669500	8445900	1.15108	0.335395	0.936866	0.802557	1.07841	0.298069
ENSCAFT00000017672	GNA13	Guanine nucleotide-binding protein subunit alpha-13	F1PZW8	292	>tr|F1PZW8|F1PZW8_CANFA Uncharacterized protein (Fragment) OS=Canis familiaris GN=GNA13 PE=4 SV=2	5253700	4228000	3186200	3274100	2860300	3189800	0.681344	0.942583	0.936504	0.877285	0.638082	0.801543
ENSCAFT00000008866	PFKP	ATP-dependent 6-phosphofructokinase, platelet type	F1PKS3	777	>tr|F1PKS3|F1PKS3_CANFA 6-phosphofructokinase OS=Canis familiaris GN=PFKP PE=3 SV=2;>tr|F1PKS1|F1PKS1_CANFA Uncharacterized protein (Fragment) OS=Canis familiaris GN=PFKP PE=3 SV=2	3108400	3010400	2306600	2188200	2123000	2064000	0.734588	0.894844	0.931521	0.904841	0.684285	0.796655
ENSCAFT00000046158	YWHAH	14-3-3 protein eta	J9P6N4	246	>tr|J9P6N4|J9P6N4_CANFA Uncharacterized protein OS=Canis familiaris GN=YWHAH PE=3 SV=1	6901300	7176300	10853000	11860000	12036000	9050400	1.61341	0.136904	0.928385	0.800285	1.49787	0.105074
ENSCAFT00000030832	ARRDC1	Arrestin domain-containing protein 1	F1Q1C9	431	>tr|F1Q1C9|F1Q1C9_CANFA Uncharacterized protein OS=Canis familiaris GN=ARRDC1 PE=4 SV=2	9230000	9620700	7111900	7525400	6741700	6700200	0.776486	0.738043	0.918332	0.857274	0.713072	0.607353
ENSCAFT00000000040	CNDP2	Cytosolic non-specific dipeptidase	E2R134	473	>tr|E2R134|E2R134_CANFA Uncharacterized protein OS=Canis familiaris GN=CNDP2 PE=4 SV=2	1320900	821570	1404700	1372800	1430100	1119000	1.2964	0.659598	0.917768	0.923673	1.18979	0.582576
ENSCAFT00000004200	CD109	CD109 antigen	F1PM26	1445	>tr|F1PM26|F1PM26_CANFA Uncharacterized protein OS=Canis familiaris GN=CD109 PE=4 SV=2	1096000	1789000	2289500	3042400	1904800	2984900	1.84815	0.390849	0.917065	0.903934	1.69487	0.400342
ENSCAFT00000002165		Uncharacterized protein	E2RA50	439	>tr|E2RA50|E2RA50_CANFA Uncharacterized protein OS=Canis familiaris PE=4 SV=2;>tr|J9P8J3|J9P8J3_CANFA Uncharacterized protein OS=Canis familiaris PE=4 SV=1;>tr|E2RJ54|E2RJ54_CANFA Uncharacterized protein OS=Canis familiaris PE=4 SV=2	6132300	5544500	346850	1149300	1361200	1	0.12813	0.15863	0.909802	0.959241	0.116573	0.495257
ENSCAFT00000017676	SNAP23	Synaptosomal-associated protein 23	E2R516	211	>tr|E2R516|E2R516_CANFA Synaptosomal-associated protein OS=Canis familiaris GN=SNAP23 PE=3 SV=1	2050600	1973700	2682300	3181000	2617600	2706400	1.45697	0.459331	0.908021	0.906629	1.32296	0.467928
ENSCAFT00000027992	PKM	Pyruvate kinase PKM	F1PHR2	547	>tr|F1PHR2|F1PHR2_CANFA Pyruvate kinase OS=Canis familiaris GN=PKM PE=3 SV=2	77220000	78421000	76538000	72432000	68809000	66211000	0.957139	0.301626	0.906357	0.757409	0.867509	0.184122
ENSCAFT00000022733	ATIC	Bifunctional purine biosynthesis protein PURH [Includes: Phosphoribosylaminoimidazolecarboxamide formyltransferase	F1P797	592	>tr|F1P797|F1P797_CANFA Uncharacterized protein OS=Canis familiaris GN=ATIC PE=4 SV=2	7665700	8437800	8322900	8950100	7461700	8135800	1.07262	0.373114	0.902999	0.852174	0.968578	0.36506
ENSCAFT00000012921	CTNNA2	Catenin alpha-2	F1PZQ3	360	>tr|F1PZQ3|F1PZQ3_CANFA Uncharacterized protein OS=Canis familiaris GN=CTNNA2 PE=4 SV=2	3320400	1	4744100	4031600	3928800	3944000	2.64296	0.453049	0.897114	0.89363	2.37104	0.419613
ENSCAFT00000023227	EPHB2	Ephrin type-B receptor 2	F1PAF1	963	>tr|F1PAF1|F1PAF1_CANFA Uncharacterized protein OS=Canis familiaris GN=EPHB2 PE=4 SV=2	24351000	25123000	17468000	14223000	14006000	14352000	0.640559	0.969479	0.894828	0.829974	0.57319	0.722409
ENSCAFT00000049414	RAB1A	Ras-related protein Rab-1A	P62822	205	>sp|P62822|RAB1A_CANFA Ras-related protein Rab-1A OS=Canis familiaris GN=RAB1A PE=1 SV=3;>tr|F1Q0H3|F1Q0H3_CANFA Ras-related protein Rab-1A (Fragment) OS=Canis familiaris GN=RAB1A PE=3 SV=2	4817700	6001700	3276900	5017200	4202000	3171100	0.766595	0.799506	0.888957	0.905049	0.68147	0.739664
ENSCAFT00000018533	HSPA8	Heat shock cognate 71 kDa protein	E2R0T6	646	>tr|E2R0T6|E2R0T6_CANFA Uncharacterized protein OS=Canis familiaris GN=HSPA8 PE=3 SV=1;>tr|H9GW49|H9GW49_CANFA Uncharacterized protein OS=Canis familiaris GN=LOC607182 PE=3 SV=1	225760000	228040000	206100000	200400000	170720000	190360000	0.895769	0.334349	0.888266	0.749803	0.795681	0.228626
ENSCAFT00000004353	FAM126A	Hyccin	E2QUV5	552	>tr|E2QUV5|E2QUV5_CANFA Uncharacterized protein OS=Canis familiaris GN=FAM126A PE=4 SV=2	798020	845150	1624200	1639400	1682500	1186700	1.98616	0.469471	0.879152	0.941718	1.74614	0.439247
ENSCAFT00000001485	HSPA4	Heat shock 70 kDa protein 4	E2RT63	840	>tr|E2RT63|E2RT63_CANFA Heat shock 70 kDa protein 4 OS=Canis familiaris GN=HSPA4 PE=3 SV=2;>sp|Q2TFN9|HSP74_CANFA Heat shock 70 kDa protein 4 OS=Canis familiaris GN=HSPA4 PE=1 SV=1	7047000	6392300	6360300	5409800	4733900	5577200	0.875797	0.645733	0.876042	0.900759	0.767235	0.603433
ENSCAFT00000009417	ACTN4	Alpha-actinin-4	E2R5T9	911	>tr|E2R5T9|E2R5T9_CANFA Uncharacterized protein OS=Canis familiaris GN=ACTN4 PE=4 SV=1;>tr|L7N071|L7N071_CANFA Uncharacterized protein OS=Canis familiaris GN=ACTN4 PE=4 SV=1	26762000	26988000	28522000	29508000	25769000	24807000	1.07963	0.146741	0.871549	0.850239	0.940949	0.166922
ENSCAFT00000024636	WDR1	WD repeat-containing protein 1	F1PR93	606	>tr|F1PR93|F1PR93_CANFA Uncharacterized protein OS=Canis familiaris GN=WDR1 PE=2 SV=2	11636000	12842000	16437000	15328000	12583000	14924000	1.2977	0.166691	0.865953	0.868315	1.12374	0.163502
ENSCAFT00000035281	ANXA7	Annexin A7	E2QXD1	488	>tr|E2QXD1|E2QXD1_CANFA Annexin OS=Canis familiaris GN=ANXA7 PE=3 SV=2	4276000	4238600	3042600	2461300	2196800	2545800	0.646407	0.982413	0.86168	0.941577	0.556996	0.90383
ENSCAFT00000025270	KRT19	Keratin, type I cytoskeletal 19	F1Q0N9	399	>tr|F1Q0N9|F1Q0N9_CANFA Uncharacterized protein OS=Canis familiaris GN=KRT19 PE=3 SV=1	14674000	13337000	4053800	5599600	4135400	4175000	0.344629	0.310243	0.860878	0.923498	0.296683	0.53295
ENSCAFT00000029576	TUBB4A	Tubulin beta-4A chain	E2RFV2	444	>tr|E2RFV2|E2RFV2_CANFA Uncharacterized protein OS=Canis familiaris GN=TUBB4A PE=3 SV=2	4723000	4594600	1840300	1	1	1578100	0.197508	0.541035	0.857523	0.972611	0.169368	0.62603
ENSCAFT00000036202	ALDOA	Fructose-bisphosphate aldolase A	F1PBT3	701	>tr|F1PBT3|F1PBT3_CANFA Fructose-bisphosphate aldolase (Fragment) OS=Canis familiaris GN=ALDOA PE=3 SV=2	46923000	52605000	35998000	44654000	35914000	33237000	0.810345	0.512909	0.8574	0.87799	0.694789	0.46381
ENSCAFT00000007369	PRDX1	Peroxiredoxin-1	E2RHG2	199	>tr|E2RHG2|E2RHG2_CANFA Uncharacterized protein OS=Canis familiaris GN=PRDX1 PE=4 SV=1	72405000	72146000	75611000	83521000	64881000	71511000	1.10087	0.171269	0.8571	0.831279	0.943556	0.128732
ENSCAFT00000024235	PI4KA	Phosphatidylinositol 4-kinase alpha	F1PMC5	2131	>tr|F1PMC5|F1PMC5_CANFA Uncharacterized protein OS=Canis familiaris GN=PI4KA PE=4 SV=2	2930500	2826800	4683500	4365300	3346400	4337500	1.57171	0.336251	0.849162	0.933923	1.33464	0.379432
ENSCAFT00000021943	VPS26A	Vacuolar protein sorting-associated protein 26A	F6V393	338	>tr|F6V393|F6V393_CANFA Uncharacterized protein OS=Canis familiaris GN=VPS26A PE=4 SV=1	1	1	802620	746590	1	1308400	774605	1	0.84456	3.5734e-11	654200	7.42388e-13
ENSCAFT00000019888	CLDN4	Claudin-4	E2RNC2	210	>tr|E2RNC2|E2RNC2_CANFA Claudin OS=Canis familiaris GN=CLDN4 PE=3 SV=1	26663000	29590000	4945700	7069200	5064000	5021000	0.213587	0.0292619	0.839374	0.937372	0.179279	0.118961
ENSCAFT00000002307	LGALS1	Galectin-1	E2RJL1	135	>tr|E2RJL1|E2RJL1_CANFA Galectin OS=Canis familiaris GN=LGALS1 PE=2 SV=1;>tr|J9P859|J9P859_CANFA Galectin OS=Canis familiaris PE=4 SV=1;>tr|J9P5U3|J9P5U3_CANFA Galectin OS=Canis familiaris GN=LGALS1 PE=4 SV=1	4530300	3076400	5176000	7248400	5781600	4638000	1.63335	0.195618	0.83864	0.938537	1.36979	0.285479
ENSCAFT00000004837	CAP1	Adenylyl cyclase-associated protein 1	E2QZ50	475	>tr|E2QZ50|E2QZ50_CANFA Uncharacterized protein OS=Canis familiaris GN=CAP1 PE=4 SV=1	11415000	11874000	10400000	10971000	9717300	8118300	0.917644	0.515726	0.83457	0.924036	0.765838	0.497372
ENSCAFT00000037494		Uncharacterized protein	L7N0L3	96	>tr|L7N0L3|L7N0L3_CANFA Histone H4 (Fragment) OS=Canis familiaris PE=3 SV=1;>tr|J9NRV0|J9NRV0_CANFA Histone H4 (Fragment) OS=Canis familiaris PE=3 SV=1;>tr|F2Z4N2|F2Z4N2_CANFA Histone H4 OS=Canis familiaris GN=HIST4H4 PE=3 SV=1	284760000	273550000	34582000	40578000	30830000	31845000	0.134621	3.66355e-05	0.833888	0.911774	0.112258	0.00244675
ENSCAFT00000009464	ARHGDIA	Rho GDP-dissociation inhibitor 1	F1PL93	204	>tr|F1PL93|F1PL93_CANFA Uncharacterized protein OS=Canis familiaris GN=ARHGDIA PE=4 SV=2	18539000	18484000	21923000	17901000	17707000	15377000	1.07566	0.139998	0.830755	0.913275	0.893607	0.217084
ENSCAFT00000010553	ARL6IP5	PRA1 family protein 3	E2R4I1	190	>tr|E2R4I1|E2R4I1_CANFA Uncharacterized protein (Fragment) OS=Canis familiaris GN=ARL6IP5 PE=4 SV=2	1957200	1727400	983730	1372300	932760	1020900	0.639426	0.996787	0.829217	0.973645	0.530223	0.951237
ENSCAFT00000021478	HSPB1	Heat shock protein beta-1	F1PYE3	206	>tr|F1PYE3|F1PYE3_CANFA Heat shock protein 27 kDa beta-1 OS=Canis familiaris GN=HSPB1 PE=3 SV=1;>sp|P42929|HSPB1_CANFA Heat shock protein beta-1 OS=Canis familiaris GN=HSPB1 PE=2 SV=1	6713100	7269700	5941100	4791100	5060900	3833900	0.767529	0.779689	0.828796	0.953842	0.636124	0.75865
0	LA-DRB	Uncharacterized protein	Q30345	257	>tr|Q30345|Q30345_CANFA Integral membrane glycoprotein (Fragment) OS=Canis familiaris GN=LA-DRB PE=2 SV=1;>tr|J9PB59|J9PB59_CANFA Uncharacterized protein (Fragment) OS=Canis familiaris GN=HLA-DRB1 PE=4 SV=1;>tr|Q30348|Q30348_CANFA Integral membrane glycopr	17431000	14302000	3857300	4253300	2979400	3723100	0.255589	0.131922	0.826388	0.95717	0.211215	0.292929
ENSCAFT00000020500	S100A11	Protein S100-A11	F1PFF2	98	>tr|F1PFF2|F1PFF2_CANFA Protein S100 (Fragment) OS=Canis familiaris GN=S100A11 PE=3 SV=2	22004000	21390000	8179300	8925000	7882500	6239900	0.394163	0.354855	0.825664	0.944262	0.325446	0.557281
ENSCAFT00000045100	ACLY	ATP-citrate synthase	J9NST7	1091	>tr|J9NST7|J9NST7_CANFA Uncharacterized protein OS=Canis familiaris GN=ACLY PE=4 SV=1;>tr|F1Q3V2|F1Q3V2_CANFA Uncharacterized protein (Fragment) OS=Canis familiaris GN=ACLY PE=4 SV=2	17097000	16611000	14316000	13630000	12070000	10766000	0.829061	0.552435	0.817147	0.941654	0.677465	0.566296
ENSCAFT00000021310	EIF2S3	Eukaryotic translation initiation factor 2 subunit 3	E2RMK6	472	>tr|E2RMK6|E2RMK6_CANFA Uncharacterized protein OS=Canis familiaris GN=EIF2S3 PE=4 SV=1	2378800	2510700	2304900	2678300	1918400	2122200	1.01916	0.674436	0.810844	0.978078	0.826383	0.708264
ENSCAFT00000016232	SRGAP2	SLIT-ROBO Rho GTPase-activating protein 2	F1PUX3	1071	>tr|F1PUX3|F1PUX3_CANFA Uncharacterized protein OS=Canis familiaris GN=SRGAP2 PE=4 SV=2	2416800	2357200	2943000	2823200	2398300	2260000	1.20783	0.546612	0.807863	0.979865	0.975765	0.613842
ENSCAFT00000021377	CAPZA1	F-actin-capping protein subunit alpha-1	F1P7P3	291	>tr|F1P7P3|F1P7P3_CANFA Uncharacterized protein (Fragment) OS=Canis familiaris GN=CAPZA1 PE=4 SV=1;>tr|J9NWK5|J9NWK5_CANFA Uncharacterized protein OS=Canis familiaris PE=4 SV=1	6489500	6092300	4689700	5048700	4117600	3722200	0.774007	0.776303	0.80504	0.976127	0.623106	0.791315
ENSCAFT00000013737	TKT	Transketolase	F1PE28	576	>tr|F1PE28|F1PE28_CANFA Uncharacterized protein OS=Canis familiaris GN=TKT PE=4 SV=2	7503400	9347200	7877800	9030600	6993800	6485700	1.00343	0.432355	0.797207	0.978906	0.799942	0.518035
ENSCAFT00000000651	RAP1B	Ras-related protein Rap-1b	E2R2K4	184	>tr|E2R2K4|E2R2K4_CANFA Uncharacterized protein OS=Canis familiaris GN=RAP1B PE=4 SV=1	2053300	2349400	3575500	3397300	2671200	2845900	1.58376	0.364238	0.791232	0.990251	1.25312	0.480729
ENSCAFT00000018777	TAGLN2	Transgelin-2	F1P6P2	199	>tr|F1P6P2|F1P6P2_CANFA Uncharacterized protein OS=Canis familiaris GN=TAGLN2 PE=4 SV=2	31973000	34628000	39906000	33443000	29714000	28131000	1.10132	0.140304	0.788627	0.986513	0.868531	0.235209
0	LGALS3	Galectin-3	E5Q8W5	287	>tr|E5Q8W5|E5Q8W5_CANFA Galectin OS=Canis familiaris GN=LGALS3 PE=2 SV=1;>sp|P38486|LEG3_CANFA Galectin-3 OS=Canis familiaris GN=LGALS3 PE=1 SV=3;>tr|F6PME1|F6PME1_CANFA Galectin OS=Canis familiaris GN=LGALS3 PE=4 SV=1	116040000	129930000	71047000	55575000	59009000	40243000	0.514786	0.565616	0.783845	0.997291	0.403513	0.701136
ENSCAFT00000018435		Uncharacterized protein	E2R6L9	529	>tr|E2R6L9|E2R6L9_CANFA Importin subunit alpha OS=Canis familiaris PE=3 SV=1;>tr|J9P8A6|J9P8A6_CANFA Importin subunit alpha OS=Canis familiaris PE=3 SV=1;>tr|J9P954|J9P954_CANFA Importin subunit alpha OS=Canis familiaris PE=3 SV=1	1	671490	1	1502800	1169600	1	2.23801	0.671371	0.778281	0.996704	1.7418	0.65719
ENSCAFT00000045460	ANO6	Anoctamin-6	J9NZU1	910	>tr|J9NZU1|J9NZU1_CANFA Anoctamin OS=Canis familiaris GN=ANO6 PE=3 SV=1;>tr|F1PQ46|F1PQ46_CANFA Anoctamin (Fragment) OS=Canis familiaris GN=ANO6 PE=3 SV=2	3157400	3235800	2989600	4515500	3223700	2614900	1.17392	0.51768	0.777951	0.997503	0.913252	0.600519
ENSCAFT00000038838	CD46	Membrane cofactor protein	F1PWC7	395	>tr|F1PWC7|F1PWC7_CANFA Uncharacterized protein OS=Canis familiaris GN=CD46 PE=4 SV=2	14989000	17134000	9652200	7977400	7191600	6512500	0.548815	0.803808	0.777335	0.995358	0.426613	0.864361
ENSCAFT00000020406	RAB1B	Ras-related protein Rab-1B	F1PVP9	203	>tr|F1PVP9|F1PVP9_CANFA Uncharacterized protein (Fragment) OS=Canis familiaris GN=RAB1B PE=3 SV=2	1414700	2128000	1977700	3249100	1627100	2431500	1.47537	0.482475	0.776498	0.999431	1.14562	0.571132
ENSCAFT00000010996	PCBP2	Poly	E2RCF9	331	>tr|E2RCF9|E2RCF9_CANFA Uncharacterized protein OS=Canis familiaris GN=PCBP2 PE=4 SV=2;>tr|J9P8W8|J9P8W8_CANFA Uncharacterized protein OS=Canis familiaris GN=PCBP2 PE=4 SV=1	3525400	2392800	2247400	1949900	1628000	1587900	0.709219	0.928391	0.766183	0.990177	0.543392	0.93396
ENSCAFT00000030426	EEF2	Elongation factor 2	F6XRY2	858	>tr|F6XRY2|F6XRY2_CANFA Uncharacterized protein OS=Canis familiaris GN=EEF2 PE=4 SV=1	35559000	33325000	32566000	30670000	24998000	23220000	0.918007	0.321601	0.762509	0.96813	0.699988	0.443163
ENSCAFT00000008422	GDI2	Rab GDP dissociation inhibitor beta	F1P8L7	430	>tr|F1P8L7|F1P8L7_CANFA Rab GDP dissociation inhibitor beta (Fragment) OS=Canis familiaris GN=GDI2 PE=4 SV=1;>sp|O97556|GDIB_CANFA Rab GDP dissociation inhibitor beta OS=Canis familiaris GN=GDI2 PE=2 SV=1	32772000	31725000	37858000	34915000	27005000	27616000	1.12832	0.124287	0.750567	0.948402	0.846877	0.253047
ENSCAFT00000000116	VPS4B	Vacuolar protein sorting-associated protein 4B	F1PVE5	444	>tr|F1PVE5|F1PVE5_CANFA Uncharacterized protein OS=Canis familiaris GN=VPS4B PE=3 SV=2	3767500	2194300	4861600	2479400	2663800	2845200	1.23134	0.51451	0.750443	0.972942	0.92405	0.615146
ENSCAFT00000009363	RAB5A	Ras-related protein Rab-5A	P18066	215	>sp|P18066|RAB5A_CANFA Ras-related protein Rab-5A OS=Canis familiaris GN=RAB5A PE=1 SV=1	1400300	1388200	1684100	2817500	1625800	1739000	1.61434	0.517597	0.747468	0.977628	1.20667	0.564064
ENSCAFT00000003684	CHMP2A	Charged multivesicular body protein 2a	E2RIU2	222	>tr|E2RIU2|E2RIU2_CANFA Uncharacterized protein OS=Canis familiaris GN=CHMP2A PE=4 SV=1	1354600	1427500	1923400	2265600	1607700	1509100	1.5057	0.555007	0.744044	0.974526	1.1203	0.596714
ENSCAFT00000001747	NDRG1	Protein NDRG1	E2RMB9	384	>tr|E2RMB9|E2RMB9_CANFA N-Myc downstream regulated gene 1 OS=Canis familiaris GN=NDRG1 PE=2 SV=1	13523000	13452000	19935000	17966000	14945000	13225000	1.40504	0.0662738	0.743252	0.932926	1.0443	0.161364
ENSCAFT00000014810	SERPINB6	Serpin B6	E2RGP2	380	>tr|E2RGP2|E2RGP2_CANFA Uncharacterized protein OS=Canis familiaris GN=SERPINB6 PE=3 SV=2	4890000	3913300	3907800	4826300	3468800	2998100	0.992139	0.572039	0.74042	0.961388	0.7346	0.707491
ENSCAFT00000039007	CLU	Clusterin	P25473	445	>sp|P25473|CLUS_CANFA Clusterin OS=Canis familiaris GN=CLU PE=2 SV=1;>tr|E2QYU2|E2QYU2_CANFA Clusterin OS=Canis familiaris GN=CLU PE=3 SV=1	127460000	130640000	24104000	40580000	24546000	23069000	0.250616	0.0268469	0.736117	0.923131	0.184483	0.0477313
ENSCAFT00000028813	MUC16	Mucin-16	F1PDP1	1178	>tr|F1PDP1|F1PDP1_CANFA Uncharacterized protein OS=Canis familiaris GN=MUC16 PE=4 SV=2	8892400	10267000	14563000	15649000	12059000	10043000	1.57688	0.0726623	0.731564	0.916451	1.15359	0.186315
ENSCAFT00000006816	RAB10	Ras-related protein Rab-10	F2Z4P9	200	>tr|F2Z4P9|F2Z4P9_CANFA Ras-related protein Rab-10 OS=Canis familiaris GN=RAB10 PE=3 SV=1;>sp|P24409|RAB10_CANFA Ras-related protein Rab-10 OS=Canis familiaris GN=RAB10 PE=1 SV=1;>tr|J9NUV0|J9NUV0_CANFA Ras-related protein Rab-10 OS=Canis familiaris GN=RAB	13312000	18504000	9038700	12033000	3945600	11439000	0.662299	0.912363	0.730107	0.939838	0.483549	0.990843
0		Uncharacterized protein	Q8HZQ9	1281	>tr|Q8HZQ9|Q8HZQ9_CANFA Multidrug resistance p-glycoprotein OS=Canis familiaris PE=2 SV=1;>tr|Q4PLA8|Q4PLA8_CANFA Multidrug resistance protein 1 OS=Canis familiaris GN=MDR1 PE=2 SV=1;>tr|C0KKU9|C0KKU9_CANFA P-glycoprotein OS=Canis familiaris GN=ABCB1 PE=2	23018000	25131000	25717000	28063000	19687000	19349000	1.11695	0.119457	0.725846	0.901227	0.810733	0.3029
ENSCAFT00000015450	CYFIP1	Cytoplasmic FMR1-interacting protein 1	F1PDQ4	1260	>tr|F1PDQ4|F1PDQ4_CANFA Uncharacterized protein OS=Canis familiaris GN=CYFIP1 PE=4 SV=2	5700100	5406500	7765600	7285900	6260500	4655000	1.35519	0.253755	0.72521	0.934948	0.982794	0.438282
ENSCAFT00000025659	ANXA8L1	Annexin A8-like protein 1	E2R0S6	386	>tr|E2R0S6|E2R0S6_CANFA Annexin OS=Canis familiaris GN=ANXA8L1 PE=3 SV=2	51421000	57677000	24012000	23580000	17797000	16550000	0.436232	0.327224	0.721697	0.891211	0.314827	0.3964
ENSCAFT00000027362	PGK1	Phosphoglycerate kinase 1	E2RRC9	417	>tr|E2RRC9|E2RRC9_CANFA Phosphoglycerate kinase OS=Canis familiaris GN=PGK1 PE=3 SV=1	49770000	48207000	51417000	52908000	38491000	36006000	1.06479	0.183211	0.714086	0.870745	0.760352	0.368373
ENSCAFT00000031534	GNAI3	Guanine nucleotide-binding protein G	F1P6Q0	354	>tr|F1P6Q0|F1P6Q0_CANFA Uncharacterized protein OS=Canis familiaris GN=GNAI3 PE=4 SV=2	15114000	13547000	16905000	15310000	10834000	11986000	1.124	0.18209	0.708366	0.878627	0.796204	0.448718
ENSCAFT00000028361	ICAM1	Intercellular adhesion molecule 1	F1PB95	531	>tr|F1PB95|F1PB95_CANFA Intercellular adhesion molecule 1 OS=Canis familiaris GN=ICAM1 PE=4 SV=2	33997000	39751000	41615000	28250000	26003000	23344000	0.947348	0.285929	0.706319	0.866407	0.66913	0.502016
ENSCAFT00000007346	AKR1A1	Alcohol dehydrogenase [NADP	F1PK43	325	>tr|F1PK43|F1PK43_CANFA Uncharacterized protein OS=Canis familiaris GN=AKR1A1 PE=4 SV=2	2121100	2044200	4368000	3650400	2841600	2818100	1.92505	0.265111	0.705839	0.929903	1.35877	0.445815
ENSCAFT00000006592	NAPA	Alpha-soluble NSF attachment protein	E2RQE7	295	>tr|E2RQE7|E2RQE7_CANFA Uncharacterized protein OS=Canis familiaris GN=NAPA PE=4 SV=1	1807200	1937300	1435100	2269300	1542600	1069900	0.989291	0.755227	0.705242	0.948595	0.69769	0.812779
ENSCAFT00000037927	GNAI2	Guanine nucleotide-binding protein G	P38400	355	>sp|P38400|GNAI2_CANFA Guanine nucleotide-binding protein G(i) subunit alpha-2 OS=Canis familiaris GN=GNAI2 PE=2 SV=2	64676000	57263000	87567000	89030000	58243000	66067000	1.44824	0.0445372	0.703919	0.798683	1.01944	0.0902633
ENSCAFT00000026368	MYO1E	Unconventional myosin-Ie	F1P7L9	1108	>tr|F1P7L9|F1P7L9_CANFA Uncharacterized protein OS=Canis familiaris GN=MYO1E PE=4 SV=2	2117000	1964200	3171500	3790400	1787800	3040200	1.70585	0.338214	0.693489	0.927764	1.18299	0.533465
ENSCAFT00000024156	TUBA1A	Tubulin alpha-1A chain	L7N0G4	451	>tr|L7N0G4|L7N0G4_CANFA Uncharacterized protein (Fragment) OS=Canis familiaris GN=TUBA1A PE=3 SV=1	110890000	112450000	94939000	94710000	67754000	63417000	0.849149	0.402882	0.691651	0.762373	0.587315	0.653024
ENSCAFT00000024935	ANXA11	Annexin A11	E2QXN8	505	>tr|E2QXN8|E2QXN8_CANFA Annexin OS=Canis familiaris GN=ANXA11 PE=3 SV=1	22718000	24314000	11455000	14284000	10092000	7663200	0.547266	0.739306	0.689817	0.854404	0.377513	0.678914
ENSCAFT00000029889	FLOT2	Flotillin-2	F1PPL5	428	>tr|F1PPL5|F1PPL5_CANFA Uncharacterized protein (Fragment) OS=Canis familiaris GN=FLOT2 PE=4 SV=1	4036200	3537500	3445200	3685000	2314600	2587200	0.941442	0.678686	0.68747	0.917592	0.647213	0.81195
ENSCAFT00000045161	ARF4	ADP-ribosylation factor 4	J9P5N6	180	>tr|J9P5N6|J9P5N6_CANFA Uncharacterized protein OS=Canis familiaris GN=ARF4 PE=3 SV=1	21193000	23329000	9337500	5112400	6226400	3692100	0.324556	0.205615	0.686406	0.887061	0.222778	0.266919
ENSCAFT00000020573	37500	Uncharacterized protein	F1PEK5	353	>tr|F1PEK5|F1PEK5_CANFA Uncharacterized protein (Fragment) OS=Canis familiaris GN=SEPT2 PE=3 SV=2	4682600	5978200	4201300	4179200	2815500	2928900	0.786104	0.772064	0.685448	0.908924	0.538834	0.917891
ENSCAFT00000007020	ABI1	Abl interactor 1	E2RMI1	480	>tr|E2RMI1|E2RMI1_CANFA Uncharacterized protein OS=Canis familiaris GN=ABI1 PE=4 SV=2;>tr|E2RMI3|E2RMI3_CANFA Uncharacterized protein OS=Canis familiaris GN=ABI1 PE=4 SV=2	2623800	2693600	5141600	4461500	2570400	4003700	1.80598	0.2455	0.684581	0.906155	1.23634	0.43308
ENSCAFT00000049973	ACO1	Cytoplasmic aconitate hydratase	J9P5F3	901	>tr|J9P5F3|J9P5F3_CANFA Uncharacterized protein OS=Canis familiaris GN=ACO1 PE=4 SV=1;>tr|E2RMX9|E2RMX9_CANFA Uncharacterized protein (Fragment) OS=Canis familiaris GN=ACO1 PE=4 SV=2;>tr|J9NVL3|J9NVL3_CANFA Uncharacterized protein (Fragment) OS=Canis famil	2096400	2829800	1894600	4383500	2231900	2057500	1.27443	0.499236	0.683232	0.923632	0.870732	0.67952
ENSCAFT00000012437	CAPG	Macrophage-capping protein	E2R413	349	>tr|E2R413|E2R413_CANFA Uncharacterized protein OS=Canis familiaris GN=CAPG PE=4 SV=2	15210000	15973000	21849000	27009000	15222000	18125000	1.56682	0.0133195	0.682529	0.819024	1.0694	0.139683
ENSCAFT00000004940	XPO1	Exportin-1	E2R9K4	1071	>tr|E2R9K4|E2R9K4_CANFA Uncharacterized protein OS=Canis familiaris GN=XPO1 PE=4 SV=2	3296200	3221800	1	786150	534510	1	0.120612	0.44569	0.679909	0.967534	0.0820054	0.436845
ENSCAFT00000049290	TWF1	Twinfilin-1	J9NRP8	350	>tr|J9NRP8|J9NRP8_CANFA Uncharacterized protein OS=Canis familiaris GN=TWF1 PE=4 SV=1;>tr|F1PFK0|F1PFK0_CANFA Uncharacterized protein OS=Canis familiaris GN=TWF1 PE=4 SV=2	3735900	3389200	3615000	3980000	2738200	2386500	1.06595	0.579825	0.674747	0.902283	0.719246	0.7457
ENSCAFT00000044875	LASP1	LIM and SH3 domain protein 1	J9P3M1	262	>tr|J9P3M1|J9P3M1_CANFA Uncharacterized protein OS=Canis familiaris GN=LASP1 PE=4 SV=1	879800	1	1860100	1768200	810360	1635300	4.124	0.422491	0.674051	0.929913	2.77979	0.463331
ENSCAFT00000036880	PTGFRN	Prostaglandin F2 receptor negative regulator	F1PR26	869	>tr|F1PR26|F1PR26_CANFA Uncharacterized protein (Fragment) OS=Canis familiaris GN=PTGFRN PE=4 SV=2;>tr|J9NW82|J9NW82_CANFA Uncharacterized protein OS=Canis familiaris GN=PTGFRN PE=4 SV=1	70386000	67829000	40950000	33253000	21467000	27591000	0.536866	0.671445	0.661132	0.784123	0.35494	0.55052
ENSCAFT00000045808	LOC100856570	Uncharacterized protein	J9P7I4	1011	>tr|J9P7I4|J9P7I4_CANFA Uncharacterized protein OS=Canis familiaris GN=LOC100856570 PE=3 SV=1;>tr|F1PTG8|F1PTG8_CANFA Uncharacterized protein (Fragment) OS=Canis familiaris GN=LOC100856570 PE=3 SV=2;>tr|J9NUS5|J9NUS5_CANFA Uncharacterized protein OS=Canis	4824800	4225400	2512000	2954800	2144800	1461500	0.604053	0.958394	0.659673	0.906157	0.398477	0.886848
0		Uncharacterized protein	Q6VAH9	299	>tr|Q6VAH9|Q6VAH9_CANFA Plakoglobin (Fragment) OS=Canis familiaris PE=2 SV=1	18265000	17691000	24117000	21505000	14238000	15830000	1.26883	0.0557706	0.659068	0.767203	0.836244	0.299665
ENSCAFT00000032087	RPL5	60S ribosomal protein L5	F1P7B0	297	>tr|F1P7B0|F1P7B0_CANFA Uncharacterized protein (Fragment) OS=Canis familiaris GN=RPL5 PE=1 SV=2	3609100	4143900	2552200	2303800	1726000	1465900	0.626338	0.995617	0.657311	0.906851	0.411699	0.912525
ENSCAFT00000013842	PSMC3	26S protease regulatory subunit 6A	F1PBK7	439	>tr|F1PBK7|F1PBK7_CANFA Uncharacterized protein (Fragment) OS=Canis familiaris GN=PSMC3 PE=3 SV=2;>tr|J9NWA6|J9NWA6_CANFA Uncharacterized protein (Fragment) OS=Canis familiaris GN=LOC100687152 PE=3 SV=1	2745300	2565200	2462700	2541600	1871200	1412200	0.942341	0.724856	0.656116	0.905505	0.618285	0.867364
ENSCAFT00000027817	S100A6	Protein S100-A6	E2R5P5	90	>tr|E2R5P5|E2R5P5_CANFA Protein S100 OS=Canis familiaris GN=S100A6 PE=3 SV=1	15625000	11881000	14952000	12635000	7838400	10184000	1.00294	0.386646	0.653293	0.797792	0.655217	0.647849
ENSCAFT00000022879	NCKAP1	Nck-associated protein 1	F1PH57	1102	>tr|F1PH57|F1PH57_CANFA Uncharacterized protein OS=Canis familiaris GN=NCKAP1 PE=4 SV=2	7540100	7617800	10204000	6664900	5145500	5762000	1.11288	0.366052	0.646604	0.839526	0.719592	0.636755
ENSCAFT00000023210	VAT1	Synaptic vesicle membrane protein VAT-1 homolog	F1PAG5	296	>tr|F1PAG5|F1PAG5_CANFA Uncharacterized protein OS=Canis familiaris GN=VAT1 PE=4 SV=2	7598200	6857800	19948000	20926000	13082000	12782000	2.82748	0.00162744	0.632774	0.721909	1.78915	0.0519777
ENSCAFT00000025049	ADSS	Adenylosuccinate synthetase isozyme 2	F1Q4F5	456	>tr|F1Q4F5|F1Q4F5_CANFA Adenylosuccinate synthetase isozyme 2 OS=Canis familiaris GN=ADSS PE=3 SV=2	1	1026300	2071800	1219200	965730	1108600	3.20666	0.461019	0.630304	0.899176	2.02117	0.54494
ENSCAFT00000042991	PABPC1	Polyadenylate-binding protein 1	J9P326	636	>tr|J9P326|J9P326_CANFA Uncharacterized protein OS=Canis familiaris GN=PABPC1 PE=4 SV=1;>tr|E2RQC8|E2RQC8_CANFA Uncharacterized protein OS=Canis familiaris GN=PABPC1 PE=4 SV=2	2870800	3350700	2142100	2225800	1808400	942960	0.702065	0.922688	0.629905	0.887571	0.442234	0.957165
ENSCAFT00000001128	ACAT2	Acetyl-CoA acetyltransferase, cytosolic	F1Q466	406	>tr|F1Q466|F1Q466_CANFA Uncharacterized protein (Fragment) OS=Canis familiaris GN=ACAT2 PE=3 SV=1	6267900	7122200	9103100	10577000	5690700	6627800	1.46975	0.159103	0.625937	0.781898	0.919971	0.441734
ENSCAFT00000038591	CFL1	Cofilin-1	F1PQN5	166	>tr|F1PQN5|F1PQN5_CANFA Uncharacterized protein (Fragment) OS=Canis familiaris GN=CFL1 PE=4 SV=2;>tr|F1Q1C8|F1Q1C8_CANFA Uncharacterized protein OS=Canis familiaris GN=LOC102153978 PE=4 SV=2	167390000	158650000	118580000	105320000	72451000	67222000	0.686726	0.823006	0.623819	0.578172	0.428392	0.801976
ENSCAFT00000044502	OLA1	Obg-like ATPase 1	J9NT20	395	>tr|J9NT20|J9NT20_CANFA Obg-like ATPase 1 OS=Canis familiaris GN=OLA1 PE=3 SV=1;>tr|F1PI87|F1PI87_CANFA Obg-like ATPase 1 OS=Canis familiaris GN=OLA1 PE=3 SV=2	2960700	2075600	3671000	3946300	2398600	2336000	1.51248	0.385673	0.621559	0.851305	0.940095	0.628047
ENSCAFT00000049624	RAP2B	Ras-related protein Rap-2b	J9NZ45	148	>tr|J9NZ45|J9NZ45_CANFA Uncharacterized protein OS=Canis familiaris GN=RAP2B PE=4 SV=1	6990900	7147100	10325000	11207000	6239700	7053000	1.52299	0.162697	0.617346	0.753178	0.940211	0.407832
ENSCAFT00000004869	SYNCRIP	Heterogeneous nuclear ribonucleoprotein Q	F6XIK8	562	>tr|F6XIK8|F6XIK8_CANFA Uncharacterized protein OS=Canis familiaris GN=SYNCRIP PE=4 SV=1	2370000	3111600	916220	341350	1	775580	0.229417	0.514623	0.61673	0.941179	0.141488	0.588691
ENSCAFT00000031335		Uncharacterized protein	F1PCH3	429	>tr|F1PCH3|F1PCH3_CANFA Uncharacterized protein OS=Canis familiaris PE=3 SV=2	78146000	77964000	55083000	71194000	40423000	36949000	0.808898	0.541701	0.612716	0.61211	0.495625	0.95073
ENSCAFT00000024148	TUBA4A	Tubulin alpha-4A chain	E2RBC3	448	>tr|E2RBC3|E2RBC3_CANFA Uncharacterized protein OS=Canis familiaris GN=TUBA4A PE=3 SV=1	2383500	2560700	948500	1185100	1297100	1	0.431536	0.801269	0.60794	0.918653	0.262348	0.78598
ENSCAFT00000019160	EIF3A	Eukaryotic translation initiation factor 3 subunit A	E2RSR5	1350	>tr|E2RSR5|E2RSR5_CANFA Eukaryotic translation initiation factor 3 subunit A OS=Canis familiaris GN=EIF3A PE=3 SV=2	3086300	3025200	2014200	2226700	1239900	1334800	0.693921	0.935625	0.607112	0.873528	0.421288	0.932205
ENSCAFT00000020334	IQGAP1	Ras GTPase-activating-like protein IQGAP1	F1PJ65	1657	>tr|F1PJ65|F1PJ65_CANFA Uncharacterized protein OS=Canis familiaris GN=IQGAP1 PE=4 SV=2	49276000	50720000	63021000	53120000	35360000	35029000	1.16146	0.122395	0.606065	0.646661	0.703918	0.449889
ENSCAFT00000032259	NQO1	NAD	F1PBZ4	275	>tr|F1PBZ4|F1PBZ4_CANFA Uncharacterized protein (Fragment) OS=Canis familiaris GN=NQO1 PE=4 SV=1	5644400	5601000	19783000	17262000	10625000	11754000	3.29424	0.00200983	0.604103	0.687667	1.99006	0.0443962
ENSCAFT00000049542	GNG12	Guanine nucleotide-binding protein G	J9P702	72	>tr|J9P702|J9P702_CANFA Guanine nucleotide-binding protein subunit gamma OS=Canis familiaris GN=GNG12 PE=3 SV=1	5658300	5948500	2329400	3461300	3473000	1	0.498906	0.786653	0.599755	0.895475	0.299221	0.806736
ENSCAFT00000005907	GSN	Gelsolin	F6Y3P9	783	>tr|F6Y3P9|F6Y3P9_CANFA Uncharacterized protein OS=Canis familiaris GN=GSN PE=4 SV=1	6127400	5755100	7512400	6853100	4308600	4299400	1.20896	0.331045	0.599213	0.778121	0.724427	0.668224
ENSCAFT00000032043	FAM129B	Niban-like protein 1	E2RR68	745	>tr|E2RR68|E2RR68_CANFA Uncharacterized protein OS=Canis familiaris GN=FAM129B PE=4 SV=1	24161000	20306000	18622000	20197000	11185000	11974000	0.872984	0.383059	0.596589	0.661876	0.520813	0.883966
ENSCAFT00000023970	LAP3	Cytosol aminopeptidase	E2RLY5	519	>tr|E2RLY5|E2RLY5_CANFA Uncharacterized protein OS=Canis familiaris GN=LAP3 PE=3 SV=2	1540600	1198200	1309800	1704900	1789500	1	1.10074	0.718289	0.593592	0.903172	0.653389	0.893113
ENSCAFT00000005472	CAPZA2	F-actin-capping protein subunit alpha-2	A0M8V0	286	>sp|A0M8V0|CAZA2_CANFA F-actin-capping protein subunit alpha-2 OS=Canis familiaris GN=CAPZA2 PE=3 SV=1	7196100	8659200	9516400	9973300	5281800	6254500	1.22922	0.284218	0.591918	0.734204	0.727599	0.620947
ENSCAFT00000030948	TUBB4B	Tubulin beta-4B chain	L7N0I7	445	>tr|L7N0I7|L7N0I7_CANFA Uncharacterized protein OS=Canis familiaris GN=TUBB4B PE=3 SV=1	94340000	90512000	77661000	76574000	46387000	44590000	0.83437	0.428867	0.58986	0.560448	0.492161	0.954387
ENSCAFT00000000520	HNRNPH1	Heterogeneous nuclear ribonucleoprotein H	E2R8D6	439	>tr|E2R8D6|E2R8D6_CANFA Uncharacterized protein OS=Canis familiaris GN=HNRNPH1 PE=4 SV=2	2100900	2142000	2001100	1956200	1186600	1138100	0.932688	0.777179	0.587446	0.858533	0.547904	0.933046
ENSCAFT00000024053	CAPZB	F-actin-capping protein subunit beta	F1PQS3	371	>tr|F1PQS3|F1PQS3_CANFA Uncharacterized protein OS=Canis familiaris GN=CAPZB PE=4 SV=2	5411500	6367900	6579100	5197100	2690300	4227100	0.999728	0.510785	0.587405	0.78389	0.587246	0.848281
ENSCAFT00000008564	ARPC4	Actin-related protein 2/3 complex subunit 4	E2QWU0	167	>tr|E2QWU0|E2QWU0_CANFA Uncharacterized protein (Fragment) OS=Canis familiaris GN=ARPC4 PE=4 SV=2	7495600	7407200	4693800	6205000	2217000	4129500	0.731326	0.837017	0.582312	0.784639	0.42586	0.907474
ENSCAFT00000043657	SPTAN1	Spectrin alpha chain, non-erythrocytic 1	J9P2H0	2452	>tr|J9P2H0|J9P2H0_CANFA Uncharacterized protein OS=Canis familiaris GN=SPTAN1 PE=4 SV=1	5525400	4904500	2606700	2491200	1412700	1538500	0.488777	0.782244	0.578905	0.84019	0.282956	0.685091
ENSCAFT00000002868	DNAJA1	DnaJ homolog subfamily A member 1	E2RM09	397	>tr|E2RM09|E2RM09_CANFA Uncharacterized protein OS=Canis familiaris GN=DNAJA1 PE=3 SV=1	2888800	2073600	1618300	1197100	1	1629100	0.567346	0.934	0.578639	0.906841	0.328289	0.862305
ENSCAFT00000009190	NAP1L1	Nucleosome assembly protein 1-like 1	F1PRE1	391	>tr|F1PRE1|F1PRE1_CANFA Uncharacterized protein OS=Canis familiaris GN=NAP1L1 PE=3 SV=2	2070800	1820900	1131900	1348600	1	1433200	0.637382	0.998421	0.577787	0.908866	0.368271	0.905902
ENSCAFT00000005153	ACTR2	Actin-related protein 2	E2QXY7	399	>tr|E2QXY7|E2QXY7_CANFA Uncharacterized protein OS=Canis familiaris GN=ACTR2 PE=3 SV=2	4946700	5029000	5267100	3818600	2569400	2654400	0.910783	0.639613	0.574947	0.787287	0.523652	0.94041
ENSCAFT00000004430	LOC484335	Uncharacterized protein	F1PX75	589	>tr|F1PX75|F1PX75_CANFA Uncharacterized protein OS=Canis familiaris GN=LOC484335 PE=4 SV=2	5581500	5718100	3406500	5267900	990940	3877200	0.767673	0.794828	0.561208	0.787491	0.430824	0.926489
ENSCAFT00000004373	SPTBN1	Spectrin beta chain, non-erythrocytic 1	F1PXT8	2351	>tr|F1PXT8|F1PXT8_CANFA Uncharacterized protein OS=Canis familiaris GN=SPTBN1 PE=4 SV=2;>tr|F1PXU1|F1PXU1_CANFA Uncharacterized protein OS=Canis familiaris GN=SPTBN1 PE=4 SV=2	2941400	2949200	3552400	4333900	2338200	2074300	1.33879	0.433362	0.559515	0.78414	0.749075	0.74654
ENSCAFT00000000705	TUBB	Tubulin beta chain	E2QSF4	444	>tr|E2QSF4|E2QSF4_CANFA Uncharacterized protein OS=Canis familiaris GN=TUBB PE=3 SV=1	13434000	14506000	15926000	15581000	8629200	8937600	1.12767	0.231447	0.557552	0.61488	0.628733	0.688381
ENSCAFT00000000455	VTA1	Vacuolar protein sorting-associated protein VTA1 homolog	F1PBM2	306	>tr|F1PBM2|F1PBM2_CANFA Uncharacterized protein OS=Canis familiaris GN=VTA1 PE=4 SV=2	1392400	1272100	2889500	2792400	1524000	1634300	2.13245	0.330382	0.555853	0.819585	1.18533	0.573365
ENSCAFT00000019246	WASF2	Wiskott-Aldrich syndrome protein family member 2	E2RR96	498	>tr|E2RR96|E2RR96_CANFA Uncharacterized protein OS=Canis familiaris GN=WASF2 PE=4 SV=1	2639900	2300300	2310600	2801900	1384200	1454800	1.03488	0.668733	0.555306	0.818514	0.574673	0.908479
ENSCAFT00000003710	RPS5	40S ribosomal protein S5 [Cleaved into: 40S ribosomal protein S5, N-terminally processed]	E2RIQ8	204	>tr|E2RIQ8|E2RIQ8_CANFA Uncharacterized protein OS=Canis familiaris GN=RPS5 PE=1 SV=1	2512200	2572500	3632100	3410400	2105100	1777700	1.38504	0.432126	0.551338	0.798969	0.763624	0.750618
ENSCAFT00000014677	LOC490690	Uncharacterized protein	F1PVW0	361	>tr|F1PVW0|F1PVW0_CANFA L-lactate dehydrogenase OS=Canis familiaris GN=LOC490690 PE=3 SV=2;>tr|E2RA64|E2RA64_CANFA L-lactate dehydrogenase OS=Canis familiaris GN=LOC490690 PE=3 SV=2	83897000	82533000	86809000	84047000	52673000	41439000	1.02659	0.166393	0.550826	0.470037	0.565475	0.707683
ENSCAFT00000000142	RAB5B	Ras-related protein Rab-5B	E2QW69	215	>tr|E2QW69|E2QW69_CANFA Uncharacterized protein OS=Canis familiaris GN=RAB5B PE=3 SV=1	10424000	9780400	12513000	12430000	6749400	6866000	1.23453	0.231834	0.545861	0.626638	0.673883	0.659377
ENSCAFT00000018367	CORO1B	Coronin-1B	E2R7N5	489	>tr|E2R7N5|E2R7N5_CANFA Coronin OS=Canis familiaris GN=CORO1B PE=3 SV=1;>tr|F1Q473|F1Q473_CANFA Coronin OS=Canis familiaris GN=CORO1B PE=3 SV=2	1	1	2586700	2574900	1446600	1335000	2.5808e+06	1	0.538903	0.00894964	1.3908e+06	0.000758111
ENSCAFT00000008717	PNP	Purine nucleoside phosphorylase	F1PQM1	289	>tr|F1PQM1|F1PQM1_CANFA Purine nucleoside phosphorylase OS=Canis familiaris GN=PNP PE=3 SV=2	1874800	1811300	2604300	2216200	1445300	1107400	1.30775	0.557952	0.529551	0.796737	0.692521	0.817544
ENSCAFT00000028681	DSG2	Desmoglein-2	F1PGX2	1119	>tr|F1PGX2|F1PGX2_CANFA Uncharacterized protein OS=Canis familiaris GN=DSG2 PE=4 SV=2;>tr|F1PGX1|F1PGX1_CANFA Uncharacterized protein (Fragment) OS=Canis familiaris GN=DSG2 PE=4 SV=1	2403900	4971000	5186700	1202500	3373400	1	0.866344	0.739699	0.527985	0.846588	0.457417	0.982023
ENSCAFT00000001412	TTLL12	Tubulin--tyrosine ligase-like protein 12	F1PQD3	682	>tr|F1PQD3|F1PQD3_CANFA Uncharacterized protein OS=Canis familiaris GN=TTLL12 PE=4 SV=2	11712000	12100000	5140300	4795800	2676900	2554800	0.417273	0.501623	0.526535	0.722333	0.219709	0.397637
ENSCAFT00000043979	TXN	Thioredoxin	J9NWJ5	101	>tr|J9NWJ5|J9NWJ5_CANFA Thioredoxin (Fragment) OS=Canis familiaris GN=TXN PE=4 SV=1	21558000	24775000	23494000	17030000	10640000	10173000	0.874625	0.370337	0.513597	0.513681	0.449205	0.90457
ENSCAFT00000005904	PREP	Prolyl endopeptidase	F1PHW5	699	>tr|F1PHW5|F1PHW5_CANFA Uncharacterized protein OS=Canis familiaris GN=PREP PE=4 SV=2;>tr|F1PHX2|F1PHX2_CANFA Uncharacterized protein (Fragment) OS=Canis familiaris GN=PREP PE=4 SV=2	1221800	1189200	987150	1137800	1	1086300	0.881356	0.844685	0.511212	0.877061	0.45056	0.9779
ENSCAFT00000046265	AK1	Adenylate kinase isoenzyme 1	J9P9T3	194	>tr|J9P9T3|J9P9T3_CANFA Adenylate kinase isoenzyme 1 OS=Canis familiaris GN=AK1 PE=3 SV=1;>tr|B4YY02|B4YY02_CANFA Adenylate kinase isoenzyme 1 OS=Canis familiaris GN=AK1 PE=3 SV=1	1519600	1	1242800	1342100	1	1302500	1.70104	0.689216	0.503888	0.865887	0.857134	0.839407
ENSCAFT00000027164	RPS4X	40S ribosomal protein S4, X isoform	F2Z4Q1	263	>tr|F2Z4Q1|F2Z4Q1_CANFA 40S ribosomal protein S4 OS=Canis familiaris GN=RPS4X PE=3 SV=1;>tr|J9P5V0|J9P5V0_CANFA 40S ribosomal protein S4 OS=Canis familiaris PE=3 SV=1;>tr|Q6LEP2|Q6LEP2_CANFA Ribosomal protein S4 (Fragment) OS=Canis familiaris GN=Rps4 PE=2	7378800	6268200	2209900	1	1	1113300	0.161933	0.447409	0.503779	0.891166	0.0815784	0.390124
ENSCAFT00000042843	GMFB	Glia maturation factor beta	J9NV86	142	>tr|J9NV86|J9NV86_CANFA Uncharacterized protein OS=Canis familiaris GN=GMFB PE=4 SV=1	2644300	2342300	1294300	1432200	629990	735050	0.546765	0.917804	0.500657	0.817137	0.273742	0.730424
ENSCAFT00000043265	OSTF1	Osteoclast-stimulating factor 1	J9NSM8	207	>tr|J9NSM8|J9NSM8_CANFA Uncharacterized protein (Fragment) OS=Canis familiaris GN=OSTF1 PE=4 SV=1;>tr|F1P8W3|F1P8W3_CANFA Uncharacterized protein OS=Canis familiaris GN=OSTF1 PE=4 SV=2	1533300	2400800	1496100	1877000	1	1677400	0.857401	0.82859	0.497288	0.850011	0.426375	0.957913
ENSCAFT00000009497	RHOG	Rho-related GTP-binding protein RhoG	E2R020	255	>tr|E2R020|E2R020_CANFA Uncharacterized protein OS=Canis familiaris GN=RHOG PE=3 SV=2	2573600	2388100	4435800	5286700	2371900	2447400	1.95951	0.222041	0.495685	0.689222	0.9713	0.610843
ENSCAFT00000038320	RNH1	Ribonuclease inhibitor	F1PK29	456	>tr|F1PK29|F1PK29_CANFA Uncharacterized protein OS=Canis familiaris GN=RNH1 PE=4 SV=2	9523100	9346100	964280	1	1	477880	0.0511034	0.165016	0.495583	0.903326	0.025326	0.144056
ENSCAFT00000030391	S100A10	Protein S100-A10	J9NYC2	97	>tr|J9NYC2|J9NYC2_CANFA Uncharacterized protein OS=Canis familiaris GN=S100A10 PE=4 SV=1;>tr|E2RGM0|E2RGM0_CANFA Uncharacterized protein (Fragment) OS=Canis familiaris PE=4 SV=2	16030000	19752000	27134000	19355000	9912900	13030000	1.29923	0.0492096	0.493512	0.447506	0.641186	0.633576
0	RAN	GTP-binding nuclear protein Ran	P62825	216	>sp|P62825|RAN_CANFA GTP-binding nuclear protein Ran OS=Canis familiaris GN=RAN PE=1 SV=3;>tr|F1PR82|F1PR82_CANFA GTP-binding nuclear protein Ran (Fragment) OS=Canis familiaris GN=RAN PE=4 SV=2	7547400	6524500	5925500	3715100	2661600	1999600	0.685096	0.914924	0.483497	0.672465	0.331242	0.73133
ENSCAFT00000029089	USP14	Ubiquitin carboxyl-terminal hydrolase 14	E2RPS0	545	>tr|E2RPS0|E2RPS0_CANFA Ubiquitin carboxyl-terminal hydrolase OS=Canis familiaris GN=USP14 PE=3 SV=2	1980500	2160800	1719900	1620600	1	1614100	0.806631	0.86486	0.483191	0.841533	0.389757	0.92542
0		Uncharacterized protein	Q9MZD3	156	>tr|Q9MZD3|Q9MZD3_CANFA Peptidyl-prolyl cis-trans isomerase (Fragment) OS=Canis familiaris PE=2 SV=1;>tr|F1PK62|F1PK62_CANFA Peptidyl-prolyl cis-trans isomerase OS=Canis familiaris PE=3 SV=1	55104000	58964000	119180000	114590000	52726000	59809000	2.04939	0.00104746	0.481392	0.232026	0.986561	0.131493
ENSCAFT00000004953	GARS	Glycine--tRNA ligase	F1Q332	797	>tr|F1Q332|F1Q332_CANFA Uncharacterized protein OS=Canis familiaris GN=GARS PE=3 SV=2	9861900	10135000	11670000	11710000	5957500	5097000	1.16918	0.306296	0.472819	0.508005	0.552811	0.860692
ENSCAFT00000005233	RPS7	40S ribosomal protein S7	E2R8A8	180	>tr|E2R8A8|E2R8A8_CANFA Uncharacterized protein OS=Canis familiaris GN=RPS7 PE=4 SV=2	4298100	3817400	2324900	1827200	834300	1110200	0.511626	0.835759	0.468317	0.75339	0.239603	0.646849
ENSCAFT00000007811	PAFAH1B3	Platelet-activating factor acetylhydrolase IB subunit gamma	E2RLA8	234	>tr|E2RLA8|E2RLA8_CANFA Uncharacterized protein (Fragment) OS=Canis familiaris GN=PAFAH1B3 PE=4 SV=2	917500	968540	1807000	1421400	1	1507300	1.71173	0.524746	0.466888	0.833146	0.799188	0.826277
ENSCAFT00000005303	ANXA4	Annexin A4	F1PXG4	319	>tr|F1PXG4|F1PXG4_CANFA Annexin OS=Canis familiaris GN=ANXA4 PE=3 SV=2;>sp|P50994|ANXA4_CANFA Annexin A4 OS=Canis familiaris GN=ANXA4 PE=1 SV=2	21990000	25848000	15900000	18261000	7777100	8163900	0.714098	0.723843	0.466643	0.444059	0.333229	0.543585
ENSCAFT00000014084	CPNE3	Copine-3	E2R0K3	533	>tr|E2R0K3|E2R0K3_CANFA Uncharacterized protein OS=Canis familiaris GN=CPNE3 PE=4 SV=1;>tr|E2QZQ6|E2QZQ6_CANFA Uncharacterized protein OS=Canis familiaris GN=CPNE3 PE=4 SV=1	7675200	5003700	4718300	4801900	2836900	1529000	0.75087	0.823816	0.458593	0.642259	0.344344	0.770179
ENSCAFT00000015689	EHD4	EH domain-containing protein 4	F1P719	541	>tr|F1P719|F1P719_CANFA Uncharacterized protein OS=Canis familiaris GN=EHD4 PE=4 SV=2	39830000	43807000	69004000	68358000	30031000	32941000	1.64236	0.0167166	0.458438	0.302348	0.75292	0.368498
ENSCAFT00000030502	GNB1	Guanine nucleotide-binding protein G	P62872	340	>sp|P62872|GBB1_CANFA Guanine nucleotide-binding protein G(I)/G(S)/G(T) subunit beta-1 OS=Canis familiaris GN=GNB1 PE=2 SV=3	63140000	61944000	65202000	68462000	30594000	29404000	1.06859	0.189812	0.448872	0.3184	0.479662	0.998805
ENSCAFT00000013963	ARF3	ADP-ribosylation factor 3	E2RSF6	181	>tr|E2RSF6|E2RSF6_CANFA Uncharacterized protein OS=Canis familiaris GN=ARF3 PE=3 SV=1;>tr|J9NWP6|J9NWP6_CANFA Uncharacterized protein OS=Canis familiaris GN=LOC480487 PE=3 SV=1;>tr|J9P2Y8|J9P2Y8_CANFA Uncharacterized protein OS=Canis familiaris PE=3 SV=1	9188600	9063200	1585700	1864900	1537600	1	0.189055	0.12994	0.445604	0.804907	0.0842438	0.366406
ENSCAFT00000004428	RTN4	Reticulon-4	E2R925	1186	>tr|E2R925|E2R925_CANFA Reticulon OS=Canis familiaris GN=RTN4 PE=4 SV=2;>tr|J9P0R7|J9P0R7_CANFA Reticulon OS=Canis familiaris GN=RTN4 PE=4 SV=1;>tr|Q6IG20|Q6IG20_CANFA Reticulon (Fragment) OS=Canis familiaris GN=RTN4 PE=2 SV=1	8642300	8133200	8161900	8018600	3702900	3491000	0.964532	0.497337	0.444603	0.549936	0.428834	0.903321
ENSCAFT00000017570	PDCD6	Programmed cell death protein 6	F1Q1H3	189	>tr|F1Q1H3|F1Q1H3_CANFA Uncharacterized protein OS=Canis familiaris GN=PDCD6 PE=4 SV=2	4214700	4033200	5947400	4293500	2062900	2481400	1.24164	0.391201	0.44374	0.620229	0.550964	0.913993
ENSCAFT00000011536	KRT8	Keratin, type II cytoskeletal 8	F1PW98	493	>tr|F1PW98|F1PW98_CANFA Uncharacterized protein OS=Canis familiaris GN=KRT8 PE=3 SV=2	19495000	17514000	6319000	5464500	1748700	3443200	0.318396	0.25191	0.440608	0.600671	0.140287	0.125237
ENSCAFT00000035203	RHOA	Transforming protein RhoA	F6XY66	193	>tr|F6XY66|F6XY66_CANFA Transforming protein RhoA OS=Canis familiaris GN=RHOA PE=3 SV=1;>sp|P24406|RHOA_CANFA Transforming protein RhoA OS=Canis familiaris GN=RHOA PE=2 SV=1	31179000	30711000	38400000	29797000	16481000	13333000	1.10191	0.142236	0.437175	0.324022	0.481726	0.994413
0	GNAQ	Guanine nucleotide-binding protein G	Q28294	359	>sp|Q28294|GNAQ_CANFA Guanine nucleotide-binding protein G(q) subunit alpha OS=Canis familiaris GN=GNAQ PE=2 SV=2;>tr|F1PXM5|F1PXM5_CANFA Guanine nucleotide-binding protein G(q) subunit alpha OS=Canis familiaris GN=GNAQ PE=4 SV=2;>tr|F1PDS3|F1PDS3_CANFA Gu	15037000	17360000	8900000	10225000	4188300	4145200	0.590332	0.89604	0.435739	0.529352	0.257231	0.409236
ENSCAFT00000022426	EHD1	EH domain-containing protein 1	F1PSK6	471	>tr|F1PSK6|F1PSK6_CANFA Uncharacterized protein OS=Canis familiaris GN=EHD1 PE=4 SV=2	62074000	61627000	81522000	89553000	40747000	33467000	1.38297	0.054321	0.43381	0.224523	0.599947	0.665044
ENSCAFT00000014778	SERPINB1	Leukocyte elastase inhibitor	E2RKJ6	378	>tr|E2RKJ6|E2RKJ6_CANFA Uncharacterized protein OS=Canis familiaris GN=SERPINB1 PE=3 SV=1	981880	1179800	2027400	2576900	1171100	821940	2.12996	0.410015	0.432865	0.710345	0.921987	0.703648
ENSCAFT00000022623	CEACAM1	Carcinoembryonic antigen-related cell adhesion molecule 1	Q004B1	458	>tr|Q004B1|Q004B1_CANFA Carcinoembryonic antigen-related cell adhesion molecule 1 isoform 4S OS=Canis familiaris GN=CEACAM1 PE=2 SV=1;>tr|Q004B2|Q004B2_CANFA Carcinoembryonic antigen-related cell adhesion molecule 1 isoform 4L OS=Canis familiaris GN=CEACAM	14065000	14453000	10233000	14668000	4921400	5746800	0.873168	0.52905	0.428425	0.424478	0.374087	0.739759
ENSCAFT00000023784	UBA1	Ubiquitin-like modifier-activating enzyme 1	E2RGH5	1057	>tr|E2RGH5|E2RGH5_CANFA Uncharacterized protein OS=Canis familiaris GN=UBA1 PE=3 SV=2;>tr|J9P920|J9P920_CANFA Uncharacterized protein OS=Canis familiaris GN=UBA1 PE=3 SV=1	8696000	9208400	12657000	9435600	4382200	4979300	1.23392	0.284713	0.423739	0.464023	0.52286	0.921608
ENSCAFT00000003490	ASNS	Asparagine synthetase [glutamine-hydrolyzing]	E2RF46	561	>tr|E2RF46|E2RF46_CANFA Asparagine synthetase OS=Canis familiaris GN=ASNS PE=4 SV=2	5947000	6239200	4214200	4050300	2033700	1461000	0.678185	0.923401	0.422857	0.632146	0.286775	0.666923
ENSCAFT00000023939	GAPDH	Glyceraldehyde-3-phosphate dehydrogenase	F1PTZ9	330	>tr|F1PTZ9|F1PTZ9_CANFA Glyceraldehyde-3-phosphate dehydrogenase (Fragment) OS=Canis familiaris GN=GAPDH PE=3 SV=2	176310000	169260000	88603000	106310000	41444000	40926000	0.564033	0.744647	0.422599	0.208056	0.23836	0.12303
ENSCAFT00000020103	PSMD2	26S proteasome non-ATPase regulatory subunit 2	E2RCP9	908	>tr|E2RCP9|E2RCP9_CANFA Uncharacterized protein OS=Canis familiaris GN=PSMD2 PE=4 SV=1	2943400	3036800	1891400	1777200	1529100	1	0.613458	0.980013	0.416808	0.780023	0.255694	0.773752
ENSCAFT00000023821	SLC2A1	Solute carrier family 2, facilitated glucose transporter member 1	F1PWN2	492	>tr|F1PWN2|F1PWN2_CANFA Uncharacterized protein OS=Canis familiaris GN=SLC2A1 PE=3 SV=2;>tr|F6X8D7|F6X8D7_CANFA Uncharacterized protein (Fragment) OS=Canis familiaris GN=SLC2A1 PE=3 SV=1	43623000	40003000	29992000	24623000	11296000	11178000	0.653086	0.937883	0.411499	0.26255	0.268744	0.257513
ENSCAFT00000038242	GNB2	Guanine nucleotide-binding protein G	E2RD95	340	>tr|E2RD95|E2RD95_CANFA Uncharacterized protein OS=Canis familiaris GN=GNB2 PE=4 SV=1;>tr|E2RRE2|E2RRE2_CANFA Uncharacterized protein OS=Canis familiaris GN=GNB2 PE=4 SV=1	40540000	50297000	49987000	59472000	23525000	21374000	1.205	0.0974801	0.41019	0.296458	0.494281	0.952274
0	RAC1	Ras-related C3 botulinum toxin substrate 1	P62999	192	>sp|P62999|RAC1_CANFA Ras-related C3 botulinum toxin substrate 1 OS=Canis familiaris GN=RAC1 PE=2 SV=1;>tr|F1P7Q4|F1P7Q4_CANFA Ras-related C3 botulinum toxin substrate 1 OS=Canis familiaris GN=RAC1 PE=3 SV=2;>tr|F1PYQ1|F1PYQ1_CANFA Ras-related C3 botulinum	20143000	21759000	52690000	54612000	20206000	23740000	2.56078	0.000350002	0.409554	0.295634	1.04878	0.104092
ENSCAFT00000036338	MARCKSL1	MARCKS-related protein	F6Y4A3	199	>tr|F6Y4A3|F6Y4A3_CANFA Uncharacterized protein OS=Canis familiaris GN=MARCKSL1 PE=4 SV=1	2365200	3322900	3982100	4155200	1	3311800	1.43058	0.388403	0.40699	0.75317	0.582233	0.928225
ENSCAFT00000025598	EIF5A	Eukaryotic translation initiation factor 5A-1	F1Q264	154	>tr|F1Q264|F1Q264_CANFA Uncharacterized protein OS=Canis familiaris GN=EIF5A PE=4 SV=2	9406800	8592800	6942100	6775500	2759300	2802700	0.762106	0.766572	0.405465	0.523435	0.309007	0.646422
ENSCAFT00000044081	MYO1B	Unconventional myosin-Ib	J9NW77	1107	>tr|J9NW77|J9NW77_CANFA Uncharacterized protein OS=Canis familiaris GN=MYO1B PE=4 SV=1;>tr|E2RB62|E2RB62_CANFA Uncharacterized protein OS=Canis familiaris GN=MYO1B PE=4 SV=2	42891000	44504000	42224000	56345000	19243000	20705000	1.12786	0.137963	0.40528	0.283792	0.457097	0.920778
ENSCAFT00000008010	ACTR3B	Actin-related protein 3B	F1P679	419	>tr|F1P679|F1P679_CANFA Uncharacterized protein (Fragment) OS=Canis familiaris GN=ACTR3B PE=3 SV=1;>tr|J9PAK3|J9PAK3_CANFA Uncharacterized protein OS=Canis familiaris GN=ACTR3B PE=3 SV=1	17162000	16856000	16815000	15979000	7047000	6141500	0.964019	0.325785	0.402162	0.332681	0.387692	0.756736
ENSCAFT00000035587	LGALS9	Galectin-9	F1Q317	323	>tr|F1Q317|F1Q317_CANFA Galectin OS=Canis familiaris GN=LGALS9 PE=4 SV=1;>tr|E5Q8W9|E5Q8W9_CANFA Galectin OS=Canis familiaris GN=LGALS9 PE=2 SV=1;>tr|E2QXK6|E2QXK6_CANFA Galectin OS=Canis familiaris GN=LGALS9 PE=4 SV=2;>tr|Q6QZP2|Q6QZP2_CANFA Galectin OS=C	8950400	12269000	19065000	18412000	6950200	8029400	1.76617	0.0168263	0.399701	0.286769	0.705939	0.608343
ENSCAFT00000025413	ACTB	Actin, cytoplasmic 1	O18840	375	>sp|O18840|ACTB_CANFA Actin, cytoplasmic 1 OS=Canis familiaris GN=ACTB PE=2 SV=3;>tr|J9NXE2|J9NXE2_CANFA Uncharacterized protein OS=Canis familiaris GN=ACTBL2 PE=3 SV=1	1602000000	1652100000	2098800000	2217900000	871400000	845360000	1.32654	0.00831739	0.397702	0.0589298	0.527568	0.823409
ENSCAFT00000014870	TUBB2B	Tubulin beta-2B chain	F1PQ68	445	>tr|F1PQ68|F1PQ68_CANFA Uncharacterized protein OS=Canis familiaris GN=TUBB2B PE=3 SV=2	7917700	7917400	5813000	7190500	2675500	2403200	0.821182	0.693127	0.390564	0.510703	0.320724	0.702146
ENSCAFT00000005800	RRAS	Ras-related protein R-Ras	E2R5G6	218	>tr|E2R5G6|E2R5G6_CANFA Uncharacterized protein OS=Canis familiaris GN=RRAS PE=4 SV=1	34155000	34671000	45438000	47006000	18025000	17955000	1.34316	0.0492334	0.389209	0.247008	0.522768	0.858097
ENSCAFT00000031088	DNASE1L1	Deoxyribonuclease-1-like 1	F1PWT3	295	>tr|F1PWT3|F1PWT3_CANFA Deoxyribonuclease OS=Canis familiaris GN=DNASE1L1 PE=3 SV=2	7775000	6610200	5993400	9419200	3263300	2701500	1.07142	0.422897	0.387008	0.484498	0.414648	0.889111
0	NCSTN	Nicastrin	M1VEJ1	567	>tr|M1VEJ1|M1VEJ1_CANFA Nicastrin OS=Canis familiaris GN=NCSTN PE=2 SV=1;>tr|M1VKT6|M1VKT6_CANFA Nicastrin OS=Canis familiaris GN=NCSTN PE=2 SV=1;>tr|M1VRR0|M1VRR0_CANFA Nicastrin OS=Canis familiaris GN=NCSTN PE=2 SV=1;>tr|F1PU73|F1PU73_CANFA Uncharacteriz	10180000	10312000	12386000	11746000	3673900	5621200	1.17763	0.26197	0.385177	0.380539	0.453597	0.946451
ENST00000374515	TXN	Thioredoxin	P10599	105	>sp|P10599|THIO_HUMAN Thioredoxin OS=Homo sapiens GN=TXN PE=1 SV=3	1	1	4255800	4151100	3231600	1	4203450	1	0.384399	0.00397122	1.6158e+06	0.000143813
ENSCAFT00000022937	PLCB3	1-phosphatidylinositol 4,5-bisphosphate phosphodiesterase beta-3	F1PFI3	197	>tr|F1PFI3|F1PFI3_CANFA Uncharacterized protein (Fragment) OS=Canis familiaris GN=PLCB3 PE=4 SV=2	2597400	1634600	2065200	1733000	1459100	1	0.897495	0.812851	0.384156	0.752376	0.344778	0.881704
0	PEBP1	Phosphatidylethanolamine-binding protein 1	Q3YIX4	187	>sp|Q3YIX4|PEBP1_CANFA Phosphatidylethanolamine-binding protein 1 OS=Canis familiaris GN=PEBP1 PE=1 SV=1;>tr|F1P699|F1P699_CANFA Phosphatidylethanolamine-binding protein 1 OS=Canis familiaris GN=PEBP1 PE=4 SV=2	12336000	12728000	10685000	11296000	4638200	3787900	0.876995	0.55415	0.383336	0.420717	0.336183	0.659348
ENSCAFT00000036393	PLS3	Plastin-3	F6V234	630	>tr|F6V234|F6V234_CANFA Uncharacterized protein OS=Canis familiaris GN=PLS3 PE=4 SV=1	6854800	8510400	7363900	8523200	2398500	3691200	1.03397	0.42143	0.383311	0.469546	0.396331	0.852549
ENSCAFT00000026626	PSEN1	Presenilin-1	F1PHD2	466	>tr|F1PHD2|F1PHD2_CANFA Presenilin OS=Canis familiaris GN=PSEN1 PE=3 SV=2;>sp|Q6RH31|PSN1_CANFA Presenilin-1 OS=Canis familiaris GN=PSEN1 PE=2 SV=2;>tr|Q56JJ5|Q56JJ5_CANFA Presenilin (Fragment) OS=Canis familiaris PE=2 SV=1	1704900	1832900	2412800	2984500	1082600	978420	1.52561	0.464773	0.381861	0.644808	0.582571	0.904921
0	TPI1	Triosephosphate isomerase	P54714	249	>sp|P54714|TPIS_CANFA Triosephosphate isomerase OS=Canis familiaris GN=TPI1 PE=1 SV=3	38339000	37456000	35726000	43155000	15612000	14240000	1.04072	0.192404	0.378443	0.219997	0.393852	0.677861
ENSCAFT00000005169	39326	Uncharacterized protein	F1Q067	384	>tr|F1Q067|F1Q067_CANFA Uncharacterized protein OS=Canis familiaris GN=SEPT7 PE=3 SV=2	2352800	2181900	2169300	2107700	1615600	1	0.943172	0.746845	0.377742	0.745379	0.356275	0.892555
ENSCAFT00000030441	MYO1C	Unconventional myosin-Ic	F1Q147	1063	>tr|F1Q147|F1Q147_CANFA Uncharacterized protein OS=Canis familiaris GN=MYO1C PE=4 SV=2	110830000	118020000	135250000	137400000	50450000	51730000	1.19139	0.0763442	0.374766	0.0721241	0.446493	0.870581
ENSCAFT00000025007	RAB8A	Ras-related protein Rab-8A	P61007	207	>sp|P61007|RAB8A_CANFA Ras-related protein Rab-8A OS=Canis familiaris GN=RAB8A PE=2 SV=1;>tr|J9NWR1|J9NWR1_CANFA Ras-related protein Rab-8A OS=Canis familiaris GN=RAB8A PE=3 SV=1	1873200	1920700	3446300	3298500	1	2514700	1.7778	0.334199	0.372836	0.733269	0.662827	0.883865
ENSCAFT00000023350	CDC42	Cell division control protein 42 homolog	P60952	191	>sp|P60952|CDC42_CANFA Cell division control protein 42 homolog OS=Canis familiaris GN=CDC42 PE=2 SV=2;>tr|J9P730|J9P730_CANFA Uncharacterized protein OS=Canis familiaris PE=3 SV=1	36877000	34742000	52295000	52252000	19126000	19776000	1.45977	0.0317075	0.372101	0.224756	0.54318	0.797444
ENSCAFT00000044047	RALA	Ras-related protein Ral-A	J9NX28	206	>tr|J9NX28|J9NX28_CANFA Uncharacterized protein OS=Canis familiaris GN=RALA PE=4 SV=1	21440000	21960000	31895000	29885000	12091000	10787000	1.4235	0.028591	0.370314	0.196759	0.527143	0.865126
ENSCAFT00000018035	GSTP1	Glutathione S-transferase P	F1Q0J0	210	>tr|F1Q0J0|F1Q0J0_CANFA Uncharacterized protein OS=Canis familiaris GN=GSTP1 PE=3 SV=2;>tr|J9P1Q9|J9P1Q9_CANFA Uncharacterized protein (Fragment) OS=Canis familiaris GN=LOC611366 PE=3 SV=1;>tr|J9NYL8|J9NYL8_CANFA Uncharacterized protein OS=Canis familiaris	8007900	8537500	12539000	13313000	4494300	4958600	1.56249	0.102556	0.365654	0.309712	0.571331	0.843665
ENSCAFT00000036140	PRDX2	Peroxiredoxin-2	F1PCG4	198	>tr|F1PCG4|F1PCG4_CANFA Uncharacterized protein OS=Canis familiaris GN=PRDX2 PE=4 SV=2	11437000	10969000	11495000	10629000	2964300	5111400	0.987414	0.419305	0.36502	0.405863	0.360426	0.734937
0	GNAS	Neuroendocrine secretory protein 55	P63091	394	>sp|P63091|GNAS_CANFA Guanine nucleotide-binding protein G(s) subunit alpha OS=Canis familiaris GN=GNAS PE=2 SV=1;>tr|F6Y6T1|F6Y6T1_CANFA Guanine nucleotide-binding protein G(s) subunit alpha OS=Canis familiaris GN=GNAS PE=4 SV=1;>tr|J9P7G0|J9P7G0_CANFA Gu	56183000	46632000	44537000	45849000	16619000	16043000	0.879113	0.407204	0.361361	0.198149	0.317677	0.404046
ENST00000355968	PPIA	Peptidyl-prolyl cis-trans isomerase A	P62937	165	>sp|P62937|PPIA_HUMAN Peptidyl-prolyl cis-trans isomerase A OS=Homo sapiens GN=PPIA PE=1 SV=2	10575000	9024500	23664000	24528000	9164400	8203800	2.45884	0.000257991	0.360396	0.212228	0.886155	0.395308
ENSCAFT00000036343		Uncharacterized protein	F6Y478	165	>tr|F6Y478|F6Y478_CANFA Uncharacterized protein OS=Canis familiaris PE=4 SV=1	15841000	12621000	19370000	41376000	9147600	12530000	2.13428	0.00318693	0.356856	0.195595	0.761633	0.490113
ENSCAFT00000025366	MTHFD1	C-1-tetrahydrofolate synthase, cytoplasmic	F6XNH4	974	>tr|F6XNH4|F6XNH4_CANFA Uncharacterized protein (Fragment) OS=Canis familiaris GN=MTHFD1 PE=3 SV=1;>tr|F1PYV1|F1PYV1_CANFA Uncharacterized protein (Fragment) OS=Canis familiaris GN=MTHFD1 PE=3 SV=2	24137000	23354000	20260000	22775000	10904000	4399700	0.906172	0.325645	0.355611	0.23177	0.322244	0.539027
ENSCAFT00000018355	HIST2H2AC	Histone H2A type 2-C	F1PFZ7	129	>tr|F1PFZ7|F1PFZ7_CANFA Histone H2A OS=Canis familiaris GN=HIST2H2AC PE=3 SV=2;>tr|J9P0L5|J9P0L5_CANFA Histone H2A OS=Canis familiaris GN=HIST2H2AA4 PE=3 SV=1	265780000	323970000	80309000	71909000	24978000	28962000	0.258106	0.0145373	0.35436	0.101065	0.0914625	0.000689243
ENSCAFT00000026321	MSN	Moesin	E2R7F1	577	>tr|E2R7F1|E2R7F1_CANFA Uncharacterized protein OS=Canis familiaris GN=MSN PE=4 SV=2	500960000	511740000	707650000	663700000	235440000	244600000	1.35415	0.0063883	0.350049	0.0246769	0.47402	0.976211
ENSCAFT00000002687	SND1	Staphylococcal nuclease domain-containing protein 1	E2RH91	910	>tr|E2RH91|E2RH91_CANFA Uncharacterized protein OS=Canis familiaris GN=SND1 PE=4 SV=2	2606300	1574600	2267800	1266000	803640	432890	0.845225	0.8478	0.349915	0.658623	0.295757	0.771825
ENSCAFT00000047602	RAP1A	Ras-related protein Rap-1A	E2R2M7	184	>tr|E2R2M7|E2R2M7_CANFA Uncharacterized protein OS=Canis familiaris GN=RAP1A PE=4 SV=1;>tr|F6XEB5|F6XEB5_CANFA Uncharacterized protein OS=Canis familiaris GN=RAP1A PE=4 SV=1	42575000	39337000	51855000	49520000	19917000	14840000	1.23761	0.0850016	0.342856	0.175867	0.424321	0.799471
ENSCAFT00000008977	IPO5	Importin-5	E2RF06	1089	>tr|E2RF06|E2RF06_CANFA Uncharacterized protein (Fragment) OS=Canis familiaris GN=IPO5 PE=4 SV=2	9171100	9469400	3394800	5438200	1446800	1574400	0.473861	0.682181	0.342036	0.52468	0.162077	0.318249
ENSCAFT00000002002	AKR1B1	Aldose reductase	F1PNB8	316	>tr|F1PNB8|F1PNB8_CANFA Uncharacterized protein OS=Canis familiaris GN=AKR1B1 PE=4 SV=2;>tr|E2RAU6|E2RAU6_CANFA Uncharacterized protein (Fragment) OS=Canis familiaris GN=AKR1B1 PE=4 SV=2	17066000	20005000	9373700	10549000	4331800	2378600	0.53742	0.754511	0.336822	0.369367	0.181015	0.207349
ENSCAFT00000035107	VDAC2	Voltage-dependent anion-selective channel protein 2	E2R948	294	>tr|E2R948|E2R948_CANFA Uncharacterized protein OS=Canis familiaris GN=VDAC2 PE=4 SV=2	1216000	2690700	2344400	2153500	1477300	1	1.15133	0.63117	0.328442	0.698878	0.378145	0.916224
0	GNA11	Guanine nucleotide-binding protein subunit alpha-11	P52206	198	>sp|P52206|GNA11_CANFA Guanine nucleotide-binding protein subunit alpha-11 (Fragment) OS=Canis familiaris GN=GNA11 PE=2 SV=1	11097000	10331000	10374000	9058800	3207200	3160100	0.906888	0.564715	0.327657	0.352908	0.297149	0.60109
ENSCAFT00000014100	RPL6	60S ribosomal protein L6	F1Q424	288	>tr|F1Q424|F1Q424_CANFA 60S ribosomal protein L6 OS=Canis familiaris GN=RPL6 PE=3 SV=1	5707600	5283600	2199500	4937000	1554200	774700	0.649292	0.978585	0.326336	0.553251	0.211888	0.551582
ENSCAFT00000048990	CAV2	Caveolin-2	O46550	162	>sp|O46550|CAV2_CANFA Caveolin-2 OS=Canis familiaris GN=CAV2 PE=1 SV=2;>tr|F1PFX6|F1PFX6_CANFA Caveolin OS=Canis familiaris GN=CAV2 PE=3 SV=2	4675800	5355200	5364200	6119400	1848500	1857700	1.14481	0.397405	0.322739	0.435724	0.369475	0.83634
ENSCAFT00000021449	BROX	BRO1 domain-containing protein BROX	E2QWP1	411	>tr|E2QWP1|E2QWP1_CANFA Uncharacterized protein OS=Canis familiaris GN=BROX PE=4 SV=1	2004700	2004100	1666100	1718600	1091300	1	0.844318	0.842734	0.322422	0.716276	0.272226	0.804681
ENSCAFT00000043091	LOC488303	Uncharacterized protein	J9P6S8	126	>tr|J9P6S8|J9P6S8_CANFA Histone H2B OS=Canis familiaris GN=LOC488303 PE=3 SV=1;>tr|H9GWB1|H9GWB1_CANFA Histone H2B OS=Canis familiaris GN=HIST1H2BC PE=3 SV=1;>tr|J9NS47|J9NS47_CANFA Histone H2B OS=Canis familiaris GN=LOC100856186 PE=3 SV=1;>tr|E2RNW2|E2RNW	129680000	116250000	44314000	20922000	12752000	8186300	0.265262	0.0437225	0.320962	0.144922	0.0851393	0.00178036
ENSCAFT00000014412	PGAM1	Phosphoglycerate mutase 1	E2RT65	254	>tr|E2RT65|E2RT65_CANFA Uncharacterized protein OS=Canis familiaris GN=PGAM1 PE=3 SV=2	19951000	18036000	27731000	31335000	10694000	7673100	1.5549	0.0163334	0.310959	0.110422	0.48351	0.991279
ENSCAFT00000022665	LOC100856638	Uncharacterized protein	H9GWE2	310	>tr|H9GWE2|H9GWE2_CANFA Uncharacterized protein OS=Canis familiaris GN=LOC100856638 PE=4 SV=2	14119000	12662000	11041000	10320000	3545100	2904700	0.797618	0.666018	0.301943	0.309811	0.240835	0.415031
ENSCAFT00000010584	HSPH1	Heat shock protein 105 kDa	F1Q3Z6	861	>tr|F1Q3Z6|F1Q3Z6_CANFA Uncharacterized protein (Fragment) OS=Canis familiaris GN=HSPH1 PE=3 SV=2;>tr|F1PSZ2|F1PSZ2_CANFA Uncharacterized protein OS=Canis familiaris GN=HSPH1 PE=3 SV=2	1876000	2931900	3679600	4085400	1070400	1249800	1.61505	0.337954	0.298802	0.499931	0.482581	0.99678
ENSCAFT00000004602	TPBG	Trophoblast glycoprotein	E2QXI6	420	>tr|E2QXI6|E2QXI6_CANFA Uncharacterized protein OS=Canis familiaris GN=TPBG PE=4 SV=1	1082200	1132600	2911700	2847800	1	1706600	2.60046	0.264693	0.296311	0.661286	0.770544	0.837182
ENSCAFT00000005324	PCBP1	Poly	J9P7Y9	356	>tr|J9P7Y9|J9P7Y9_CANFA Uncharacterized protein OS=Canis familiaris GN=PCBP1 PE=4 SV=1	7371600	6546000	7744800	6526800	1936500	2235800	1.02544	0.456119	0.29235	0.355687	0.299786	0.674204
ENSCAFT00000027749	CALM1	Calmodulin	E2REK6	149	>tr|E2REK6|E2REK6_CANFA Uncharacterized protein OS=Canis familiaris GN=CALM1 PE=4 SV=1;>tr|E2R8S4|E2R8S4_CANFA Uncharacterized protein (Fragment) OS=Canis familiaris PE=4 SV=2;>tr|J9NWJ7|J9NWJ7_CANFA Uncharacterized protein OS=Canis familiaris GN=CALM2 PE=	54843000	48065000	39632000	33775000	7114200	14289000	0.713326	0.762761	0.291569	0.108743	0.207984	0.10008
ENSCAFT00000031161	G6PD	Glucose-6-phosphate 1-dehydrogenase	E2R0I9	518	>tr|E2R0I9|E2R0I9_CANFA Glucose-6-phosphate 1-dehydrogenase (Fragment) OS=Canis familiaris GN=G6PD PE=3 SV=2;>tr|J9P9E9|J9P9E9_CANFA Glucose-6-phosphate 1-dehydrogenase OS=Canis familiaris GN=G6PD PE=3 SV=1	10532000	9088000	7691000	5892700	1856700	2083000	0.692339	0.889956	0.290031	0.363493	0.2008	0.401362
ENSCAFT00000001022	EZR	Ezrin	E2RSI6	586	>tr|E2RSI6|E2RSI6_CANFA Uncharacterized protein OS=Canis familiaris GN=EZR PE=4 SV=1	234920000	229080000	346730000	303600000	80690000	103910000	1.40157	0.00480532	0.283856	0.00497035	0.397845	0.687964
ENSCAFT00000007766	SLC5A6	Sodium-dependent multivitamin transporter	E2R9T1	636	>tr|E2R9T1|E2R9T1_CANFA Uncharacterized protein OS=Canis familiaris GN=SLC5A6 PE=3 SV=2	2663900	2958700	4762700	4918200	1	2710400	1.72178	0.257312	0.279974	0.608343	0.482055	0.998348
ENSCAFT00000024972	CNP	2',3'-cyclic-nucleotide 3'-phosphodiesterase	F1PYI3	420	>tr|F1PYI3|F1PYI3_CANFA Uncharacterized protein OS=Canis familiaris GN=CNP PE=4 SV=2	41833000	40023000	66189000	69522000	18429000	19493000	1.65792	0.0161957	0.279432	0.065175	0.463277	0.941392
ENSCAFT00000000216	ARPC3	Actin-related protein 2/3 complex subunit 3	J9P309	178	>tr|J9P309|J9P309_CANFA Actin-related protein 2/3 complex subunit 3 OS=Canis familiaris GN=ARPC3 PE=3 SV=1	3577100	3411400	2190300	2597900	1	1303400	0.685154	0.941661	0.272211	0.645722	0.186507	0.667515
ENSCAFT00000049689	CFL2	Cofilin-2	J9P2G7	166	>tr|J9P2G7|J9P2G7_CANFA Uncharacterized protein OS=Canis familiaris GN=CFL2 PE=4 SV=1	3210700	3755000	7298000	7634000	1282400	2778400	2.14365	0.0884897	0.271953	0.324047	0.582971	0.887868
ENSCAFT00000019518	SFN	14-3-3 protein sigma	F1PQ93	248	>tr|F1PQ93|F1PQ93_CANFA Uncharacterized protein OS=Canis familiaris GN=SFN PE=3 SV=2	15317000	20178000	13655000	18517000	5712800	3033600	0.906381	0.394887	0.271864	0.142872	0.246412	0.374997
ENSCAFT00000031607	APRT	Adenine phosphoribosyltransferase	E2QYQ0	180	>tr|E2QYQ0|E2QYQ0_CANFA Uncharacterized protein OS=Canis familiaris GN=APRT PE=3 SV=1	2846600	2494500	2719100	3347500	1599100	1	1.13583	0.574517	0.263591	0.612911	0.299395	0.830771
ENSCAFT00000016257	ARL3	ADP-ribosylation factor-like protein 3	E2RAG8	182	>tr|E2RAG8|E2RAG8_CANFA Uncharacterized protein (Fragment) OS=Canis familiaris GN=ARL3 PE=3 SV=2;>tr|J9NTN4|J9NTN4_CANFA Uncharacterized protein OS=Canis familiaris GN=ARL3 PE=3 SV=1	2544200	2569300	2010800	2518900	1	1190600	0.885832	0.769502	0.262843	0.640555	0.232835	0.744344
0	STOM	Erythrocyte band 7 integral membrane protein	B6F250	284	>tr|B6F250|B6F250_CANFA Erythrocyte band 7 integral membrane protein stomatin OS=Canis familiaris GN=STOM PE=2 SV=1;>tr|F1PFS1|F1PFS1_CANFA Uncharacterized protein OS=Canis familiaris GN=STOM PE=4 SV=2	245540000	247480000	341540000	406670000	97392000	96987000	1.51761	0.00191782	0.259792	0.00213253	0.394262	0.672782
ENSCAFT00000007874	RHEB	GTP-binding protein Rheb	E2RFF0	184	>tr|E2RFF0|E2RFF0_CANFA Uncharacterized protein OS=Canis familiaris GN=RHEB PE=4 SV=1	1721000	1182800	2141000	2990500	1	1323100	1.76717	0.430908	0.257839	0.625599	0.455645	0.981592
ENSCAFT00000018245	BCAT1	Branched-chain-amino-acid aminotransferase, cytosolic	F1PY28	385	>tr|F1PY28|F1PY28_CANFA Branched-chain-amino-acid aminotransferase OS=Canis familiaris GN=BCAT1 PE=3 SV=2	6489900	5740500	8049900	8149600	2301100	1867000	1.32453	0.255418	0.257298	0.28013	0.340798	0.766964
ENSCAFT00000018419	CORO1B	Coronin-1B	L7N0D0	330	>tr|L7N0D0|L7N0D0_CANFA Serine/threonine-protein phosphatase OS=Canis familiaris GN=CORO1B PE=3 SV=1;>sp|Q8WMS6|PP1A_CANFA Serine/threonine-protein phosphatase PP1-alpha catalytic subunit OS=Canis familiaris GN=PPP1CA PE=2 SV=1;>tr|J9P5A8|J9P5A8_CANFA Seri	21549000	17018000	18125000	17547000	5173200	3976300	0.924936	0.301319	0.25649	0.107283	0.237236	0.307248
ENSCAFT00000016832	GSTO1	Glutathione S-transferase omega-1	F1PUM3	241	>tr|F1PUM3|F1PUM3_CANFA Uncharacterized protein OS=Canis familiaris GN=GSTO1 PE=3 SV=2	3179200	3067400	3302200	4082300	1818400	1	1.18216	0.519246	0.246246	0.587574	0.291103	0.819599
ENSCAFT00000009993	LOC100856713	Uncharacterized protein	F1PYX5	153	>tr|F1PYX5|F1PYX5_CANFA Uncharacterized protein OS=Canis familiaris GN=LOC100856713 PE=3 SV=2;>tr|J9P3Q3|J9P3Q3_CANFA Uncharacterized protein OS=Canis familiaris GN=UBE2N PE=3 SV=1;>tr|J9P4S8|J9P4S8_CANFA Uncharacterized protein OS=Canis familiaris GN=UBE2	3748600	1	5521100	5652300	2748100	1	2.98069	0.396928	0.24595	0.542591	0.7331	0.879933
ENSCAFT00000026597	PGD	6-phosphogluconate dehydrogenase, decarboxylating	F1PE09	483	>tr|F1PE09|F1PE09_CANFA 6-phosphogluconate dehydrogenase, decarboxylating OS=Canis familiaris GN=PGD PE=3 SV=2	14800000	15787000	15185000	11267000	3336000	3092900	0.864812	0.543203	0.24304	0.159713	0.210184	0.29978
ENSCAFT00000028710	ACSL4	Long-chain-fatty-acid--CoA ligase 4	F1PEH9	670	>tr|F1PEH9|F1PEH9_CANFA Uncharacterized protein OS=Canis familiaris GN=ACSL4 PE=4 SV=2	13275000	10654000	18960000	20247000	4468400	4907300	1.63847	0.0317548	0.239133	0.0923584	0.391813	0.80067
ENSCAFT00000029280	CRIP2	Cysteine-rich protein 2	F1PP40	208	>tr|F1PP40|F1PP40_CANFA Uncharacterized protein OS=Canis familiaris GN=CRIP2 PE=4 SV=2	7882500	9558400	12059000	9913500	2969100	2140300	1.25983	0.26662	0.232536	0.200842	0.292955	0.632005
ENSCAFT00000046785	PHGDH	D-3-phosphoglycerate dehydrogenase	J9P120	533	>tr|J9P120|J9P120_CANFA Uncharacterized protein OS=Canis familiaris GN=PHGDH PE=3 SV=1;>tr|J9P9I6|J9P9I6_CANFA Uncharacterized protein OS=Canis familiaris GN=PHGDH PE=3 SV=1;>tr|L7N0I9|L7N0I9_CANFA Uncharacterized protein OS=Canis familiaris GN=PHGDH PE=3	8144500	4336700	9840700	8530700	2399600	1823300	1.47193	0.199464	0.229863	0.217501	0.338341	0.762804
ENSCAFT00000015199	CLIC4	Chloride intracellular channel protein 4	L7N0B7	253	>tr|L7N0B7|L7N0B7_CANFA Uncharacterized protein OS=Canis familiaris GN=CLIC4 PE=4 SV=1;>tr|E2RGI4|E2RGI4_CANFA Uncharacterized protein OS=Canis familiaris GN=CLIC4 PE=4 SV=1	70686000	81908000	68918000	73451000	14577000	16649000	0.932992	0.325723	0.219331	0.0240288	0.204635	0.0941704
ENSCAFT00000044464	ALDH1A1	Retinal dehydrogenase 1	J9P9J4	484	>tr|J9P9J4|J9P9J4_CANFA Uncharacterized protein OS=Canis familiaris GN=ALDH1A1 PE=3 SV=1	8092500	7852400	13635000	12988000	2486900	3133800	1.66969	0.0829768	0.211122	0.141712	0.352508	0.763586
ENSCAFT00000030747	ISG15	Ubiquitin-like protein ISG15	E2R7R1	174	>tr|E2R7R1|E2R7R1_CANFA Uncharacterized protein OS=Canis familiaris GN=ISG15 PE=4 SV=2	12216000	11251000	14149000	15884000	4331900	1989300	1.2798	0.176148	0.210475	0.0906296	0.269365	0.515696
ENSCAFT00000016155	MX1	Interferon-induced GTP-binding protein Mx1	Q9N0Y3	657	>sp|Q9N0Y3|MX1_CANFA Interferon-induced GTP-binding protein Mx1 OS=Canis familiaris GN=MX1 PE=2 SV=1	6832200	6281400	2298100	2955100	1095600	1	0.400592	0.593148	0.208559	0.55422	0.0835469	0.40178
ENSCAFT00000008769	ABCC4	Multidrug resistance-associated protein 4	F1PNA2	1326	>tr|F1PNA2|F1PNA2_CANFA Uncharacterized protein OS=Canis familiaris GN=ABCC4 PE=3 SV=2;>tr|B8K1W7|B8K1W7_CANFA ATP-binding cassette protein C4 OS=Canis familiaris GN=Abcc4 PE=2 SV=1	4781700	4268000	2912300	3032400	1	1213600	0.656895	0.971471	0.204148	0.55106	0.134104	0.559528
ENSCAFT00000004380	MYO6	Unconventional myosin-VI	E2QUR8	1253	>tr|E2QUR8|E2QUR8_CANFA Uncharacterized protein OS=Canis familiaris GN=MYO6 PE=4 SV=2	5615600	9408700	5096500	5038900	701930	1298800	0.6746	0.909121	0.1974	0.300507	0.133166	0.304173
ENSCAFT00000013882	THBS1	Thrombospondin-1	F1PBI6	1170	>tr|F1PBI6|F1PBI6_CANFA Uncharacterized protein OS=Canis familiaris GN=THBS1 PE=4 SV=2	42619000	45913000	3998900	3581500	746400	722640	0.0856233	1.636e-07	0.193795	0.362794	0.0165933	2.01179e-07
ENSCAFT00000035272	EPCAM	Epithelial cell adhesion molecule	F1Q1M9	246	>tr|F1Q1M9|F1Q1M9_CANFA Uncharacterized protein OS=Canis familiaris GN=EPCAM PE=4 SV=2;>tr|F1PM51|F1PM51_CANFA Uncharacterized protein (Fragment) OS=Canis familiaris GN=EPCAM PE=4 SV=2	43241000	42991000	13547000	17702000	2766400	3284900	0.362383	0.133128	0.193648	0.070805	0.0701746	0.000744914
ENSCAFT00000009088	STK24	Serine/threonine-protein kinase 24	F1PTW4	445	>tr|F1PTW4|F1PTW4_CANFA Uncharacterized protein OS=Canis familiaris GN=STK24 PE=4 SV=2;>tr|F1PTW6|F1PTW6_CANFA Uncharacterized protein OS=Canis familiaris GN=STK24 PE=4 SV=2	8540400	5524200	3371200	6742500	995910	934180	0.719089	0.87524	0.190839	0.301411	0.13723	0.327523
0	folh1	Glutamate carboxypeptidase 2	I4IY07	779	>tr|I4IY07|I4IY07_CANFA Folate hydrolase 1 OS=Canis familiaris GN=folh1 PE=2 SV=1;>tr|F1PV60|F1PV60_CANFA Uncharacterized protein OS=Canis familiaris GN=FOLH1 PE=4 SV=2	34114000	36044000	72335000	66255000	11725000	14601000	1.9754	0.00440087	0.189956	0.0198386	0.375239	0.627975
ENSCAFT00000019502	PSMC6	26S protease regulatory subunit 10B	J9P1N0	395	>tr|J9P1N0|J9P1N0_CANFA Uncharacterized protein (Fragment) OS=Canis familiaris GN=PSMC6 PE=3 SV=1	1414600	1276900	1386800	711570	393210	1	0.779628	0.900694	0.187389	0.627427	0.146094	0.610949
ENSCAFT00000027577	SMAD3	Mothers against decapentaplegic homolog 3	F1PSQ3	425	>tr|F1PSQ3|F1PSQ3_CANFA Mothers against decapentaplegic homolog OS=Canis familiaris GN=SMAD3 PE=3 SV=2;>tr|D2YYC0|D2YYC0_CANFA Mothers against decapentaplegic homolog OS=Canis familiaris GN=Madh3 PE=2 SV=1	670100	1	1609600	1706300	606900	1	4.94836	0.397063	0.183028	0.569239	0.905686	0.839379
0	NPC1L1	Niemann-Pick C1-like protein 1	A0MJA4	1325	>tr|A0MJA4|A0MJA4_CANFA Niemann-Pick C1-like 1 protein OS=Canis familiaris GN=NPC1L1 PE=2 SV=1	17783000	19091000	19741000	17457000	3221300	3193600	1.00879	0.186292	0.172453	0.0315781	0.173968	0.184121
ENSCAFT00000008263	ENTPD3	Ectonucleoside triphosphate diphosphohydrolase 3	E2RE57	529	>tr|E2RE57|E2RE57_CANFA Uncharacterized protein OS=Canis familiaris GN=ENTPD3 PE=3 SV=1	49467000	43336000	38220000	41587000	6985100	6608600	0.859961	0.429765	0.170332	0.0117732	0.146479	0.0219496
ENSCAFT00000043762	CCT5	T-complex protein 1 subunit epsilon	J9PAI4	532	>tr|J9PAI4|J9PAI4_CANFA Uncharacterized protein OS=Canis familiaris GN=CCT5 PE=3 SV=1;>tr|E2RB81|E2RB81_CANFA Uncharacterized protein OS=Canis familiaris GN=CCT5 PE=3 SV=2	4796700	6530800	3728500	2780600	1074400	1	0.574628	0.918719	0.165061	0.479967	0.0948489	0.447459
ENSCAFT00000045470	HSPG2	Basement membrane-specific heparan sulfate proteoglycan core protein	J9NRJ0	4387	>tr|J9NRJ0|J9NRJ0_CANFA Uncharacterized protein (Fragment) OS=Canis familiaris GN=HSPG2 PE=4 SV=1;>tr|F1PHM5|F1PHM5_CANFA Uncharacterized protein (Fragment) OS=Canis familiaris GN=HSPG2 PE=4 SV=2	109350000	89129000	32561000	31062000	3970700	6375300	0.320553	0.0872816	0.162614	0.0128106	0.0521264	6.77432e-05
ENSCAFT00000017771	ALDH3B1	Aldehyde dehydrogenase family 3 member B1	E2QZ39	468	>tr|E2QZ39|E2QZ39_CANFA Aldehyde dehydrogenase OS=Canis familiaris GN=ALDH3B1 PE=3 SV=2;>tr|F1PXN6|F1PXN6_CANFA Uncharacterized protein OS=Canis familiaris GN=ALDH3B1 PE=3 SV=2	5941800	7335800	11278000	16808000	2308200	2226400	2.11529	0.0330382	0.161454	0.074588	0.341523	0.763296
ENSCAFT00000027452	TPM3	Tropomyosin alpha-3 chain	E2RB38	248	>tr|E2RB38|E2RB38_CANFA Uncharacterized protein OS=Canis familiaris GN=TPM3 PE=3 SV=2	24229000	24894000	67474000	61017000	10628000	9797800	2.6157	0.000393182	0.158967	0.011919	0.415809	0.795721
ENSCAFT00000019633	SLCO1A2	Solute carrier organic anion transporter family member 1A2	F1PPI9	670	>tr|F1PPI9|F1PPI9_CANFA Uncharacterized protein OS=Canis familiaris GN=SLCO1A2 PE=4 SV=2	1	806390	2626100	2643500	1	828530	6.5348	0.280167	0.157228	0.491533	1.02746	0.796991
ENSCAFT00000022709	RDX	Radixin	E2RRC6	604	>tr|E2RRC6|E2RRC6_CANFA Uncharacterized protein OS=Canis familiaris GN=RDX PE=4 SV=2	111770000	115580000	85241000	85167000	13374000	12490000	0.74954	0.627044	0.151777	0.00448649	0.113763	0.00709779
ENSCAFT00000035841	CLIC1	Chloride intracellular channel protein 1	F1PKI4	241	>tr|F1PKI4|F1PKI4_CANFA Uncharacterized protein OS=Canis familiaris GN=CLIC1 PE=4 SV=2;>tr|F1PBH0|F1PBH0_CANFA Uncharacterized protein (Fragment) OS=Canis familiaris GN=CLIC1 PE=4 SV=1;>tr|F1PTB9|F1PTB9_CANFA Uncharacterized protein (Fragment) OS=Canis fam	303320000	298080000	640430000	624410000	97750000	92161000	2.10316	2.31827e-05	0.150146	7.33371e-06	0.315782	0.313886
ENSCAFT00000028637	GPRC5B	G-protein coupled receptor family C group 5 member B	F1PGZ8	387	>tr|F1PGZ8|F1PGZ8_CANFA Uncharacterized protein OS=Canis familiaris GN=GPRC5B PE=4 SV=2	7991000	8285400	23278000	21897000	2983500	3724000	2.77549	0.000291549	0.148478	0.0178471	0.4121	0.871821
ENSCAFT00000024368	BAIAP2L1	Brain-specific angiogenesis inhibitor 1-associated protein 2-like protein 1	F1PWE6	497	>tr|F1PWE6|F1PWE6_CANFA Uncharacterized protein OS=Canis familiaris GN=BAIAP2L1 PE=4 SV=2	8498800	8471300	28087000	28760000	3804800	4065800	3.34983	9.70058e-06	0.138452	0.00976676	0.463792	0.970001
ENSCAFT00000009303	FOLR2	Folate receptor beta	E2QXF0	255	>tr|E2QXF0|E2QXF0_CANFA Uncharacterized protein OS=Canis familiaris GN=FOLR2 PE=4 SV=1	11202000	6365000	5432600	8026300	1	1817100	0.766147	0.785272	0.135011	0.367943	0.103438	0.423892
ENSCAFT00000044147	MUC1	Mucin-1	J9P6J1	284	>tr|J9P6J1|J9P6J1_CANFA Uncharacterized protein OS=Canis familiaris GN=MUC1 PE=4 SV=1;>tr|F1Q3G6|F1Q3G6_CANFA Uncharacterized protein OS=Canis familiaris GN=MUC1 PE=4 SV=2	84254000	96793000	134820000	142420000	17577000	19795000	1.53132	0.013373	0.1348	0.000642309	0.206422	0.103725
ENSCAFT00000027456	FLRT2	Leucine-rich repeat transmembrane protein FLRT2	E2RB35	660	>tr|E2RB35|E2RB35_CANFA Uncharacterized protein OS=Canis familiaris GN=FLRT2 PE=4 SV=1	1121700	1198800	1062100	625420	223280	1	0.727223	0.93499	0.132313	0.572426	0.0962211	0.5093
ENSCAFT00000046890	LOC611500	Uncharacterized protein	J9P742	317	>tr|J9P742|J9P742_CANFA Uncharacterized protein (Fragment) OS=Canis familiaris GN=LOC611500 PE=4 SV=1;>tr|F1PIU9|F1PIU9_CANFA Uncharacterized protein OS=Canis familiaris GN=LOC611500 PE=4 SV=2	5291000	5458800	6247800	4912600	1439900	1	1.0382	0.481491	0.129019	0.371325	0.133947	0.546437
ENSCAFT00000048754	ANXA13	Annexin A13	J9P497	316	>tr|J9P497|J9P497_CANFA Annexin (Fragment) OS=Canis familiaris GN=ANXA13 PE=3 SV=1;>sp|Q29471|ANX13_CANFA Annexin A13 OS=Canis familiaris GN=ANXA13 PE=1 SV=2	140380000	151000000	205840000	185600000	22706000	20948000	1.3434	0.0373987	0.111522	7.47191e-06	0.149818	0.00976553
ENSCAFT00000020967	GPRC5A	Retinoic acid-induced protein 3	F1PHN5	357	>tr|F1PHN5|F1PHN5_CANFA Uncharacterized protein OS=Canis familiaris GN=GPRC5A PE=4 SV=2	39439000	36225000	33492000	33468000	3194800	3774200	0.884965	0.376086	0.104077	0.00150162	0.0921046	0.00440986
ENSCAFT00000028424	WARS	Tryptophan--tRNA ligase, cytoplasmic	E2RGG9	476	>tr|E2RGG9|E2RGG9_CANFA Uncharacterized protein OS=Canis familiaris GN=WARS PE=3 SV=1	6979900	7209800	5907100	5386400	541340	588840	0.795894	0.741455	0.100073	0.131876	0.0796479	0.19613
ENSCAFT00000029185	MYO1D	Unconventional myosin-Id	F1PRN2	1006	>tr|F1PRN2|F1PRN2_CANFA Uncharacterized protein OS=Canis familiaris GN=MYO1D PE=4 SV=2	34712000	36543000	33408000	27728000	3993800	1940500	0.857989	0.410762	0.0970672	0.00203795	0.0832826	0.00534764
ENSCAFT00000007411	SLC9A3R1	Na	E2RGF3	367	>tr|E2RGF3|E2RGF3_CANFA Uncharacterized protein OS=Canis familiaris GN=SLC9A3R1 PE=4 SV=2;>tr|I2FJU1|I2FJU1_CANFA Na(+)/H(+) exchange regulatory cofactor NHERF1 OS=Canis familiaris GN=SLC9A3R1 PE=2 SV=1	127640000	145400000	247870000	285660000	25541000	24365000	1.95404	6.21671e-05	0.0935393	1.38159e-06	0.182779	0.0301679
ENSCAFT00000017088	CAB39	Calcium-binding protein 39	E2R8W7	341	>tr|E2R8W7|E2R8W7_CANFA Uncharacterized protein OS=Canis familiaris GN=CAB39 PE=4 SV=1	10197000	11449000	3149100	3142300	571710	1	0.29065	0.273261	0.0908718	0.344558	0.0264119	0.142811
ENSCAFT00000016527	DPP4	Dipeptidyl peptidase 4	F1PP08	768	>tr|F1PP08|F1PP08_CANFA Uncharacterized protein (Fragment) OS=Canis familiaris GN=DPP4 PE=4 SV=2	122000000	115740000	57130000	56195000	3242600	7003600	0.476676	0.412502	0.0904143	0.00115365	0.0430983	4.3561e-05
ENSCAFT00000000665	CPM	Carboxypeptidase M	F1PGL5	368	>tr|F1PGL5|F1PGL5_CANFA Uncharacterized protein (Fragment) OS=Canis familiaris GN=CPM PE=4 SV=2	14823000	18400000	66430000	65714000	5673200	4526200	3.97749	5.57658e-06	0.077184	0.000400683	0.306998	0.534014
ENSCAFT00000008360	CAPN5	Calpain-5	F1PB20	640	>tr|F1PB20|F1PB20_CANFA Uncharacterized protein OS=Canis familiaris GN=CAPN5 PE=4 SV=2	17858000	16976000	11709000	12689000	1	1833000	0.700408	0.846527	0.0751291	0.207032	0.052621	0.215716
ENSCAFT00000045054	EPS8	Epidermal growth factor receptor kinase substrate 8	J9P1R0	802	>tr|J9P1R0|J9P1R0_CANFA Uncharacterized protein OS=Canis familiaris GN=EPS8 PE=4 SV=1;>tr|F1PLS1|F1PLS1_CANFA Uncharacterized protein OS=Canis familiaris GN=EPS8 PE=4 SV=2	15442000	14214000	37346000	41087000	2557900	2947700	2.64476	0.000215172	0.0701949	0.000118093	0.185649	0.246542
ENSCAFT00000016197	CCDC34	Coiled-coil domain-containing protein 34	E2RJN7	197	>tr|E2RJN7|E2RJN7_CANFA Uncharacterized protein OS=Canis familiaris GN=CCDC34 PE=4 SV=2	7121900	6268800	16615000	14837000	1	2187300	2.34879	0.0116134	0.0695441	0.179479	0.163345	0.582998
ENSCAFT00000029080	STXBP2	Syntaxin-binding protein 2	Q28288	593	>sp|Q28288|STXB2_CANFA Syntaxin-binding protein 2 OS=Canis familiaris GN=STXBP2 PE=2 SV=1	31039000	30888000	62279000	71821000	4061300	5253700	2.16545	0.00219556	0.0694631	0.000269614	0.150419	0.0603476
ENSCAFT00000026700	STK10	Serine/threonine-protein kinase 10	F1PBJ2	967	>tr|F1PBJ2|F1PBJ2_CANFA Uncharacterized protein OS=Canis familiaris GN=STK10 PE=4 SV=2	8443900	7872200	16901000	21371000	1232800	1254000	2.34566	0.00902597	0.064977	0.0027029	0.152414	0.325925
ENSCAFT00000009239	ACTG1	Actin, cytoplasmic 2	F1PQL8	373	>tr|F1PQL8|F1PQL8_CANFA Uncharacterized protein OS=Canis familiaris GN=ACTG1 PE=3 SV=2	30259000	1	158370000	157540000	19010000	1	10.4402	0.123179	0.0601754	0.139941	0.628243	0.912025
ENSCAFT00000000203	ATP8B1	Phospholipid-transporting ATPase IC	E2QV99	1250	>tr|E2QV99|E2QV99_CANFA Uncharacterized protein OS=Canis familiaris GN=ATP8B1 PE=4 SV=1	9756100	8838800	16934000	12037000	904510	1	1.55801	0.0813098	0.0312213	0.0888677	0.048643	0.245859
ENSCAFT00000025402	FSCN1	Fascin	F1PYU3	493	>tr|F1PYU3|F1PYU3_CANFA Fascin OS=Canis familiaris GN=FSCN1 PE=3 SV=2	8206900	7484000	13952000	9779500	663860	1	1.51244	0.169566	0.0279738	0.0814863	0.0423087	0.239292
ENSCAFT00000025938	MPP5	MAGUK p55 subfamily member 5	E2QY99	675	>tr|E2QY99|E2QY99_CANFA Uncharacterized protein OS=Canis familiaris GN=MPP5 PE=4 SV=1	12003000	13924000	14372000	11916000	1	568810	1.01392	0.348436	0.0216377	0.0625446	0.0219389	0.110502
ENSCAFT00000049740	INADL	InaD-like protein	J9JHV1	1828	>tr|J9JHV1|J9JHV1_CANFA Uncharacterized protein OS=Canis familiaris GN=INADL PE=4 SV=1;>tr|E2QYC9|E2QYC9_CANFA Uncharacterized protein OS=Canis familiaris GN=INADL PE=4 SV=2	16826000	21733000	26760000	26273000	447140	1	1.37537	0.0328267	0.00843137	0.0145018	0.0115963	0.0455673
ENSCAFT00000018417	ENPEP	Glutamyl aminopeptidase	F6XRM5	954	>tr|F6XRM5|F6XRM5_CANFA Uncharacterized protein OS=Canis familiaris GN=ENPEP PE=4 SV=1	1	1	1	70573	1	1	35287	0.0200881	2.8339e-05	0.0134108	1	0.852602
ENSCAFT00000002244	MICALL1	MICAL-like protein 1	F1PHR9	809	>tr|F1PHR9|F1PHR9_CANFA Uncharacterized protein (Fragment) OS=Canis familiaris GN=MICALL1 PE=4 SV=2;>tr|J9NZ82|J9NZ82_CANFA Uncharacterized protein (Fragment) OS=Canis familiaris GN=MICALL1 PE=4 SV=1	1	1	1	102730	1	1	51365.5	0.0186864	1.94683e-05	0.0116999	1	0.852819
ENSCAFT00000023675	TUBG2	Tubulin gamma-2 chain	F1PCT3	451	>tr|F1PCT3|F1PCT3_CANFA Tubulin gamma chain OS=Canis familiaris GN=TUBG2 PE=3 SV=1;>tr|E2RD85|E2RD85_CANFA Tubulin gamma chain OS=Canis familiaris GN=TUBG2 PE=3 SV=1;>sp|Q9GKK5|TBG1_CANFA Tubulin gamma-1 chain OS=Canis familiaris GN=TUBG1 PE=2 SV=1	1	1	1	115210	1	1	57605.5	0.0183479	1.73595e-05	0.0113995	1	0.852599
ENSCAFT00000030810	PRKCZ	Protein kinase C zeta type	F6XMN6	591	>tr|F6XMN6|F6XMN6_CANFA Protein kinase C OS=Canis familiaris GN=PRKCZ PE=3 SV=1	1	1	138450	1	1	1	69225.5	0.0175839	1.44455e-05	0.0109682	1	0.852378
ENSCAFT00000044498	FAM65C	Protein FAM65C	J9NRP6	932	>tr|J9NRP6|J9NRP6_CANFA Uncharacterized protein OS=Canis familiaris GN=FAM65C PE=4 SV=1;>tr|E2R0N7|E2R0N7_CANFA Uncharacterized protein (Fragment) OS=Canis familiaris GN=FAM65C PE=4 SV=2	1	1	1	156280	1	1	78140.5	0.0170566	1.27975e-05	0.0105199	1	0.852155
ENSCAFT00000017230	SHOC2	Leucine-rich repeat protein SHOC-2	E2R260	582	>tr|E2R260|E2R260_CANFA Uncharacterized protein OS=Canis familiaris GN=SHOC2 PE=4 SV=1	1	1	1	157760	1	1	78880.5	0.0170928	1.26774e-05	0.0106415	1	0.851928
ENSCAFT00000023915	MAEA	Macrophage erythroblast attacher	E2RMW4	396	>tr|E2RMW4|E2RMW4_CANFA Uncharacterized protein OS=Canis familiaris GN=MAEA PE=4 SV=2	1	1	1	159580	1	1	79790.5	0.0169015	1.25328e-05	0.0107587	1	0.851722
ENSCAFT00000030309	SH3GL1	Endophilin-A2	E2R273	389	>tr|E2R273|E2R273_CANFA Uncharacterized protein OS=Canis familiaris GN=SH3GL1 PE=4 SV=2	1	1	1	168460	1	1	84230.5	0.0167804	1.18722e-05	0.0107163	1	0.851513
ENSCAFT00000017148	CISD2	CDGSH iron-sulfur domain-containing protein 2	E2R702	135	>tr|E2R702|E2R702_CANFA Uncharacterized protein OS=Canis familiaris GN=CISD2 PE=4 SV=1	1	1	1	176970	1	1	88485.5	0.0167199	1.13013e-05	0.0105283	1	0.85128
ENSCAFT00000047938	CLIC2	Chloride intracellular channel protein 2	J9P6I3	239	>tr|J9P6I3|J9P6I3_CANFA Uncharacterized protein OS=Canis familiaris GN=CLIC2 PE=4 SV=1	1	1	1	177200	1	1	88600.5	0.0167927	1.12866e-05	0.0106785	1	0.851046
ENSCAFT00000026059	RDH11	Retinol dehydrogenase 11	F1P957	317	>tr|F1P957|F1P957_CANFA Uncharacterized protein OS=Canis familiaris GN=RDH11 PE=3 SV=2	1	1	1	179140	1	1	89570.5	0.0168971	1.11644e-05	0.0107941	1	0.850808
ENSCAFT00000012557	LACTB2	Beta-lactamase-like protein 2	E2QXB6	288	>tr|E2QXB6|E2QXB6_CANFA Uncharacterized protein OS=Canis familiaris GN=LACTB2 PE=4 SV=1	1	1	183880	1	1	1	91940.5	0.0166873	1.08766e-05	0.0108402	1	0.850569
ENSCAFT00000003643	FAM83B	Protein FAM83B	E2RNN3	1015	>tr|E2RNN3|E2RNN3_CANFA Uncharacterized protein OS=Canis familiaris GN=FAM83B PE=4 SV=2	1	1	1	189940	1	1	94970.5	0.0164993	1.05296e-05	0.0110337	1	0.850328
ENSCAFT00000003778	CNNM4	Metal transporter CNNM4	F1PJ05	775	>tr|F1PJ05|F1PJ05_CANFA Uncharacterized protein OS=Canis familiaris GN=CNNM4 PE=4 SV=2	1	1	1	199510	1	1	99755.5	0.0158937	1.00245e-05	0.0108453	1	0.850554
ENSCAFT00000021474	CCNYL1	Cyclin-Y-like protein 1	F1PYE7	312	>tr|F1PYE7|F1PYE7_CANFA Uncharacterized protein OS=Canis familiaris GN=CCNYL1 PE=3 SV=2;>tr|E2QVS1|E2QVS1_CANFA Uncharacterized protein OS=Canis familiaris GN=CCNYL1 PE=4 SV=1	1	1	1	200260	1	1	100130	0.0157582	9.98697e-06	0.0109898	1	0.850311
ENSCAFT00000018712	APH1	Uncharacterized protein	E2R5H5	265	>tr|E2R5H5|E2R5H5_CANFA Anterior pharynx defective 1 homolog A OS=Canis familiaris GN=APH1 PE=2 SV=1	1	1	1	201020	1	1	100510	0.0158152	9.94921e-06	0.0111352	1	0.850539
ENSCAFT00000008168	WDR48	WD repeat-containing protein 48	E2RJ50	677	>tr|E2RJ50|E2RJ50_CANFA Uncharacterized protein OS=Canis familiaris GN=WDR48 PE=4 SV=1	1	1	206030	1	1	1	103015	0.0156325	9.70728e-06	0.0111835	1	0.850295
ENSCAFT00000049748	CDK14	Cyclin-dependent kinase 14	J9NVS7	423	>tr|J9NVS7|J9NVS7_CANFA Uncharacterized protein OS=Canis familiaris GN=CDK14 PE=4 SV=1;>tr|E2RG46|E2RG46_CANFA Uncharacterized protein OS=Canis familiaris GN=CDK14 PE=4 SV=2	1	1	209060	1	1	1	104530	0.0154485	9.56659e-06	0.0112861	1	0.850523
ENSCAFT00000043681	KBTBD2	Kelch repeat and BTB domain-containing protein 2	E2R2W3	623	>tr|E2R2W3|E2R2W3_CANFA Uncharacterized protein OS=Canis familiaris GN=KBTBD2 PE=4 SV=1;>tr|F6XND1|F6XND1_CANFA Uncharacterized protein (Fragment) OS=Canis familiaris GN=KBTBD2 PE=4 SV=1	1	1	216500	1	1	1	108250	0.0153413	9.23783e-06	0.0114695	1	0.850278
0	VNN1	Pantetheinase	Q9TSX8	514	>sp|Q9TSX8|VNN1_CANFA Pantetheinase OS=Canis familiaris GN=VNN1 PE=2 SV=1	1	1	1	217540	1	1	108770	0.0152719	9.19367e-06	0.0113088	1	0.85003
ENSCAFT00000012397	GK5	Putative glycerol kinase 5	E2R7X3	534	>tr|E2R7X3|E2R7X3_CANFA Uncharacterized protein OS=Canis familiaris GN=GK5 PE=3 SV=1	1	1	1	218560	1	1	109280	0.015387	9.15076e-06	0.0114432	1	0.84978
ENSCAFT00000019639	RIPK3	Receptor-interacting serine/threonine-protein kinase 3	E2RSG4	291	>tr|E2RSG4|E2RSG4_CANFA Uncharacterized protein (Fragment) OS=Canis familiaris GN=RIPK3 PE=3 SV=2	1	1	218580	1	1	1	109290	0.0156104	9.14993e-06	0.0115883	1	0.849528
ENSCAFT00000007805	KCTD14	BTB/POZ domain-containing protein KCTD14	F1PAJ8	236	>tr|F1PAJ8|F1PAJ8_CANFA Uncharacterized protein (Fragment) OS=Canis familiaris GN=KCTD14 PE=4 SV=2;>tr|J9NXU8|J9NXU8_CANFA Uncharacterized protein OS=Canis familiaris GN=KCTD14 PE=4 SV=1	1	1	1	229090	1	1	114546	0.0157528	8.73016e-06	0.0114173	1	0.849273
ENSCAFT00000027059	LOC491949	Uncharacterized protein	E2QU83	191	>tr|E2QU83|E2QU83_CANFA Uncharacterized protein OS=Canis familiaris GN=LOC491949 PE=3 SV=1	1	1	1	253330	1	1	126666	0.0160733	7.89481e-06	0.0111978	1	0.849017
ENSCAFT00000029231	NUDT14	Uridine diphosphate glucose pyrophosphatase	F1PRK5	186	>tr|F1PRK5|F1PRK5_CANFA Uncharacterized protein OS=Canis familiaris GN=NUDT14 PE=4 SV=2	1	1	1	255410	1	1	127706	0.0161975	7.83052e-06	0.0111605	1	0.848756
ENSCAFT00000006737	PIP4K2A	Phosphatidylinositol 5-phosphate 4-kinase type-2 alpha	F1PPJ1	406	>tr|F1PPJ1|F1PPJ1_CANFA Uncharacterized protein OS=Canis familiaris GN=PIP4K2A PE=4 SV=2;>tr|F1PGQ7|F1PGQ7_CANFA Uncharacterized protein OS=Canis familiaris GN=PIP4K2B PE=4 SV=2	1	1	1	256420	1	1	128210	0.0161597	7.79967e-06	0.011139	1	0.848993
ENSCAFT00000032160	MARVELD3	MARVEL domain-containing protein 3	F1PID2	200	>tr|F1PID2|F1PID2_CANFA Uncharacterized protein OS=Canis familiaris GN=MARVELD3 PE=4 SV=2	1	1	1	259930	1	1	129966	0.0162675	7.69435e-06	0.0112437	1	0.848733
ENSCAFT00000026744	SNF8	Vacuolar-sorting protein SNF8	E2RTF6	258	>tr|E2RTF6|E2RTF6_CANFA Uncharacterized protein OS=Canis familiaris GN=SNF8 PE=4 SV=1	1	1	1	261150	1	1	130576	0.0164189	7.6584e-06	0.0113818	1	0.848468
ENSCAFT00000030269	UBXN6	UBX domain-containing protein 6	F6Y591	441	>tr|F6Y591|F6Y591_CANFA Uncharacterized protein OS=Canis familiaris GN=UBXN6 PE=4 SV=1	1	1	1	262280	1	1	131140	0.0163886	7.62541e-06	0.0115219	1	0.848201
ENSCAFT00000013009	FCHO2	F-BAR domain only protein 2	F1PIV4	811	>tr|F1PIV4|F1PIV4_CANFA Uncharacterized protein OS=Canis familiaris GN=FCHO2 PE=4 SV=2	1	1	1	264010	1	1	132006	0.0163474	7.57544e-06	0.0116572	1	0.847932
ENSCAFT00000025433	HSPA2	Heat shock-related 70 kDa protein 2	E2QX84	637	>tr|E2QX84|E2QX84_CANFA Uncharacterized protein OS=Canis familiaris GN=HSPA2 PE=3 SV=1	1	1	265330	1	1	1	132666	0.016264	7.53775e-06	0.0117657	1	0.848173
ENSCAFT00000026806	TBC1D10B	TBC1 domain family member 10B	F1P9T2	419	>tr|F1P9T2|F1P9T2_CANFA Uncharacterized protein OS=Canis familiaris GN=TBC1D10B PE=4 SV=2	1	1	1	265610	1	1	132806	0.0162997	7.52981e-06	0.0116273	1	0.847927
ENSCAFT00000021973	MESDC1	Mesoderm development candidate 1	E2RQ95	363	>tr|E2RQ95|E2RQ95_CANFA Uncharacterized protein OS=Canis familiaris GN=MESDC1 PE=4 SV=1	1	1	1	266770	1	1	133386	0.0162693	7.49707e-06	0.0117686	1	0.847652
ENSCAFT00000014871	TUBB2B	Tubulin beta-2B chain	E2RFJ7	445	>tr|E2RFJ7|E2RFJ7_CANFA Uncharacterized protein OS=Canis familiaris GN=TUBB2B PE=3 SV=1	1	1	1	276110	1	1	138056	0.0164151	7.24346e-06	0.0117902	1	0.847896
ENSCAFT00000032129	MAPKAP1	Target of rapamycin complex 2 subunit MAPKAP1	E2RAY0	522	>tr|E2RAY0|E2RAY0_CANFA Uncharacterized protein OS=Canis familiaris GN=MAPKAP1 PE=4 SV=1	1	1	1	279560	1	1	139780	0.0163366	7.15407e-06	0.012046	1	0.847621
ENSCAFT00000049293	SLC12A4	Solute carrier family 12 member 4	J9P6S2	1083	>tr|J9P6S2|J9P6S2_CANFA Uncharacterized protein OS=Canis familiaris GN=SLC12A4 PE=4 SV=1;>tr|Q5KU49|Q5KU49_CANFA K-Cl cotransporter OS=Canis familiaris GN=SLC12A4 PE=2 SV=1;>tr|F1Q2J3|F1Q2J3_CANFA Uncharacterized protein OS=Canis familiaris GN=SLC12A6 PE=4	1	1	1	282810	1	1	141406	0.0162713	7.07186e-06	0.0119953	1	0.847342
ENSCAFT00000047839	UFD1L	Ubiquitin fusion degradation protein 1 homolog	J9NYF2	307	>tr|J9NYF2|J9NYF2_CANFA Uncharacterized protein OS=Canis familiaris GN=UFD1L PE=4 SV=1;>tr|F1PAI5|F1PAI5_CANFA Uncharacterized protein (Fragment) OS=Canis familiaris GN=UFD1L PE=4 SV=2	1	1	285350	1	1	1	142676	0.0163832	7.00891e-06	0.0121037	1	0.847059
ENSCAFT00000049105	SCAMP2	Secretory carrier-associated membrane protein 2	J9NWF8	329	>tr|J9NWF8|J9NWF8_CANFA Uncharacterized protein OS=Canis familiaris GN=SCAMP2 PE=4 SV=1;>tr|E2RBL2|E2RBL2_CANFA Uncharacterized protein (Fragment) OS=Canis familiaris GN=SCAMP2 PE=4 SV=2	1	1	1	291850	1	1	145926	0.0164617	6.85281e-06	0.0120277	1	0.847306
ENSCAFT00000017193		Uncharacterized protein	J9NUU1	424	>tr|J9NUU1|J9NUU1_CANFA Uncharacterized protein OS=Canis familiaris PE=4 SV=1	1	1	1	295690	1	1	147846	0.0167403	6.76382e-06	0.0121055	1	0.847021
ENSCAFT00000013836	PRKCD	Protein kinase C delta type	F1PDX2	672	>tr|F1PDX2|F1PDX2_CANFA Protein kinase C delta type OS=Canis familiaris GN=PRKCD PE=3 SV=2;>sp|Q5PU49|KPCD_CANFA Protein kinase C delta type OS=Canis familiaris GN=PRKCD PE=2 SV=1	1	1	1	296240	1	1	148120	0.0169144	6.75126e-06	0.0120911	1	0.846734
ENSCAFT00000014494	ARL6	ADP-ribosylation factor-like protein 6	E2RRS0	186	>tr|E2RRS0|E2RRS0_CANFA Uncharacterized protein OS=Canis familiaris GN=ARL6 PE=3 SV=2	1	1	1	308030	1	1	154015	0.017056	6.49285e-06	0.0119327	1	0.846984
ENSCAFT00000022596	IFT80	Intraflagellar transport protein 80 homolog	F1PNI0	784	>tr|F1PNI0|F1PNI0_CANFA Uncharacterized protein OS=Canis familiaris GN=IFT80 PE=4 SV=2	1	1	315690	1	1	1	157846	0.017435	6.33531e-06	0.0119745	1	0.846696
ENSCAFT00000042737	PHACTR4	Phosphatase and actin regulator 4	J9P4H0	707	>tr|J9P4H0|J9P4H0_CANFA Phosphatase and actin regulator OS=Canis familiaris GN=PHACTR4 PE=3 SV=1;>tr|F1P6R1|F1P6R1_CANFA Phosphatase and actin regulator (Fragment) OS=Canis familiaris GN=PHACTR4 PE=3 SV=2	1	1	1	335690	1	1	167846	0.0185477	5.95786e-06	0.0120712	1	0.846405
ENSCAFT00000014995	PTPN13	Tyrosine-protein phosphatase non-receptor type 13	F1PMK1	2490	>tr|F1PMK1|F1PMK1_CANFA Uncharacterized protein OS=Canis familiaris GN=PTPN13 PE=4 SV=2	1	1	1	339770	1	1	169886	0.0186496	5.88632e-06	0.0120108	1	0.84611
ENSCAFT00000022979	PTPN6	Tyrosine-protein phosphatase non-receptor type 6	E2RFR8	595	>tr|E2RFR8|E2RFR8_CANFA Tyrosine-protein phosphatase non-receptor type OS=Canis familiaris GN=PTPN6 PE=3 SV=2	1	1	356510	1	1	1	178256	0.0188815	5.60993e-06	0.0117977	1	0.845813
ENSCAFT00000022953	TRMT112	Multifunctional methyltransferase subunit TRM112-like protein	E2RGM1	125	>tr|E2RGM1|E2RGM1_CANFA Uncharacterized protein OS=Canis familiaris GN=TRMT112 PE=4 SV=1	1	1	1	357450	1	1	178726	0.0185383	5.59517e-06	0.0118109	1	0.84607
ENSCAFT00000047985	SCAMP1	Secretory carrier-associated membrane protein 1	J9NWM0	338	>tr|J9NWM0|J9NWM0_CANFA Uncharacterized protein OS=Canis familiaris GN=SCAMP1 PE=4 SV=1	1	1	1	371900	1	1	185951	0.0195823	5.37778e-06	0.0118035	1	0.845771
ENSCAFT00000031055	STK11	Serine/threonine-protein kinase STK11	F6XGD4	512	>tr|F6XGD4|F6XGD4_CANFA Uncharacterized protein OS=Canis familiaris GN=STK11 PE=4 SV=1	1	1	374060	1	1	1	187030	0.0197119	5.34672e-06	0.0117605	1	0.845469
ENSCAFT00000003567	NINJ1	Ninjurin-1	F1PMB0	151	>tr|F1PMB0|F1PMB0_CANFA Uncharacterized protein OS=Canis familiaris GN=NINJ1 PE=4 SV=2	683650	1	376570	1	1	1	0.550823	0.954996	5.31108e-06	0.0117287	2.92547e-06	0.013254
ENSCAFT00000009084	STK25	Serine/threonine-protein kinase 25	F1PTW5	426	>tr|F1PTW5|F1PTW5_CANFA Uncharacterized protein OS=Canis familiaris GN=STK25 PE=4 SV=2	1	1	1	385500	1	1	192750	0.0198963	5.18805e-06	0.0118125	1	0.845164
ENSCAFT00000001651	FAM84B	Protein FAM84B	F1PW16	241	>tr|F1PW16|F1PW16_CANFA Uncharacterized protein (Fragment) OS=Canis familiaris GN=FAM84B PE=4 SV=2	1	1	1	395290	1	1	197646	0.0197186	5.05956e-06	0.0117142	1	0.844856
ENSCAFT00000023805	MAPK1IP1L	MAPK-interacting and spindle-stabilizing protein-like	E2RGC6	244	>tr|E2RGC6|E2RGC6_CANFA Uncharacterized protein OS=Canis familiaris GN=MAPK1IP1L PE=4 SV=1	1	1	1	406490	1	1	203245	0.0199261	4.92016e-06	0.0116043	1	0.844544
ENSCAFT00000016283	DCDC2	Doublecortin domain-containing protein 2	E2RPW0	461	>tr|E2RPW0|E2RPW0_CANFA Uncharacterized protein OS=Canis familiaris GN=DCDC2 PE=4 SV=2	1	1	408630	1	1	1	204316	0.0198525	4.89439e-06	0.0115643	1	0.844229
ENSCAFT00000037401	TM9SF1	Transmembrane 9 superfamily member 1	E2RCT8	264	>tr|E2RCT8|E2RCT8_CANFA Uncharacterized protein OS=Canis familiaris GN=TM9SF1 PE=4 SV=2;>tr|F1PAK4|F1PAK4_CANFA Uncharacterized protein OS=Canis familiaris GN=TM9SF1 PE=4 SV=2	1	1	425860	1	1	1	212930	0.0195779	4.69637e-06	0.011546	1	0.844493
ENSCAFT00000014264	ANXA10	Annexin A10	F1PTL7	324	>tr|F1PTL7|F1PTL7_CANFA Uncharacterized protein OS=Canis familiaris GN=ANXA10 PE=4 SV=2	1	1	1	428330	1	1	214166	0.0195823	4.66929e-06	0.0115473	1	0.844175
ENSCAFT00000019337	SYTL1	Synaptotagmin-like protein 1	F1P6E8	677	>tr|F1P6E8|F1P6E8_CANFA Uncharacterized protein OS=Canis familiaris GN=SYTL1 PE=4 SV=2	1	1	432250	1	1	1	216125	0.019681	4.62694e-06	0.0114853	1	0.843853
ENSCAFT00000010987	COMMD9	COMM domain-containing protein 9	E2RCI3	198	>tr|E2RCI3|E2RCI3_CANFA Uncharacterized protein OS=Canis familiaris GN=COMMD9 PE=4 SV=1	1	1	1	454040	1	1	227020	0.0192348	4.40489e-06	0.0114749	1	0.844121
ENSCAFT00000002823	ALDH1A1	Retinal dehydrogenase 1	E2RMX7	496	>tr|E2RMX7|E2RMX7_CANFA Uncharacterized protein (Fragment) OS=Canis familiaris GN=ALDH1A1 PE=3 SV=2;>tr|J9NS92|J9NS92_CANFA Uncharacterized protein (Fragment) OS=Canis familiaris GN=ALDH1A1 PE=3 SV=1	1	1	1	454340	1	1	227171	0.0190798	4.40198e-06	0.0114674	1	0.843797
ENSCAFT00000007848	KRTCAP3	Keratinocyte-associated protein 3	E2RKB4	240	>tr|E2RKB4|E2RKB4_CANFA Uncharacterized protein OS=Canis familiaris GN=KRTCAP3 PE=4 SV=1	1	1	1	465160	1	1	232580	0.0188454	4.29959e-06	0.0113764	1	0.843468
ENSCAFT00000003298	SNRPE	Small nuclear ribonucleoprotein E	J9P098	92	>tr|J9P098|J9P098_CANFA Uncharacterized protein OS=Canis familiaris GN=SNRPE PE=4 SV=1;>tr|J9NSG1|J9NSG1_CANFA Uncharacterized protein OS=Canis familiaris PE=4 SV=1	1	1	465490	1	1	1	232746	0.0186641	4.29654e-06	0.0113522	1	0.843739
ENSCAFT00000021314	ALDH9A1	4-trimethylaminobutyraldehyde dehydrogenase	F1PAB7	494	>tr|F1PAB7|F1PAB7_CANFA Uncharacterized protein OS=Canis familiaris GN=ALDH9A1 PE=3 SV=2	1	1	469780	1	1	1	234890	0.0186339	4.2573e-06	0.0113131	1	0.844009
ENSCAFT00000022457	RPL10L	60S ribosomal protein L10-like	J9PBD3	214	>tr|J9PBD3|J9PBD3_CANFA Uncharacterized protein OS=Canis familiaris GN=RPL10L PE=1 SV=1	1	1069800	1	483990	1	1	0.452412	0.934982	4.13231e-06	0.0115054	1.86951e-06	0.0118596
0	ACTC	Uncharacterized protein	Q9GKL5	67	>tr|Q9GKL5|Q9GKL5_CANFA Cardiac actin (Fragment) OS=Canis familiaris GN=ACTC PE=4 SV=1	1	1	485630	1	1	1	242816	0.0181126	4.11835e-06	0.0114717	1	0.843682
ENSCAFT00000029517	ARHGAP28	Rho GTPase-activating protein 28	F1PJ10	747	>tr|F1PJ10|F1PJ10_CANFA Uncharacterized protein OS=Canis familiaris GN=ARHGAP28 PE=4 SV=2	1	1	489120	1	1	1	244560	0.017923	4.08897e-06	0.0114395	1	0.84335
ENSCAFT00000044056	ZNF770	Zinc finger protein 770	J9P3E8	692	>tr|J9P3E8|J9P3E8_CANFA Uncharacterized protein OS=Canis familiaris GN=ZNF770 PE=4 SV=1	1	1	508090	1	1	1	254046	0.0173505	3.9363e-06	0.0116073	1	0.843014
ENSCAFT00000018124	TXNIP	Thioredoxin-interacting protein	E2QX20	391	>tr|E2QX20|E2QX20_CANFA Uncharacterized protein OS=Canis familiaris GN=TXNIP PE=4 SV=1	684770	663240	514270	1	1	1	0.381504	0.854594	3.889e-06	0.0115573	1.48367e-06	0.0020729
ENSCAFT00000023520	GNPNAT1	Glucosamine 6-phosphate N-acetyltransferase	E2RJW4	184	>tr|E2RJW4|E2RJW4_CANFA Uncharacterized protein OS=Canis familiaris GN=GNPNAT1 PE=4 SV=1	644180	667060	1	533030	1	1	0.406509	0.871418	3.75213e-06	0.0115951	1.52527e-06	0.00224733
ENSCAFT00000017136	GLTP	Glycolipid transfer protein	E2R7T7	209	>tr|E2R7T7|E2R7T7_CANFA Uncharacterized protein OS=Canis familiaris GN=GLTP PE=4 SV=1	1	1	1	583160	1	1	291580	0.0153722	3.42958e-06	0.0112653	1	0.842674
ENSCAFT00000031302	ITFG3	Protein ITFG3	F1PCK9	554	>tr|F1PCK9|F1PCK9_CANFA Uncharacterized protein OS=Canis familiaris GN=ITFG3 PE=4 SV=2	1	525210	585710	1	1	1	1.11519	0.853253	3.41465e-06	0.0112306	3.80799e-06	0.0128501
ENSCAFT00000002673	IFT74	Intraflagellar transport protein 74 homolog	E2RG29	600	>tr|E2RG29|E2RG29_CANFA Uncharacterized protein OS=Canis familiaris GN=IFT74 PE=4 SV=1	1	1	1	589570	1	1	294786	0.0148951	3.3923e-06	0.0112162	1	0.84233
ENSCAFT00000011515	KRT18	Keratin, type I cytoskeletal 18	E2REU6	447	>tr|E2REU6|E2REU6_CANFA Uncharacterized protein (Fragment) OS=Canis familiaris GN=KRT18 PE=3 SV=2	2174900	2158500	1	590450	1	1	0.136256	0.509782	3.38724e-06	0.0113296	4.61531e-07	1.476e-05
ENSCAFT00000015223	EEF1E1	Eukaryotic translation elongation factor 1 epsilon-1	E2RNC5	174	>tr|E2RNC5|E2RNC5_CANFA Uncharacterized protein OS=Canis familiaris GN=EEF1E1 PE=4 SV=1	1	1	604030	1	1	1	302016	0.0145129	3.31109e-06	0.0112252	1	0.842012
ENSCAFT00000011822	EIF3M	Eukaryotic translation initiation factor 3 subunit M	E2QWG8	374	>tr|E2QWG8|E2QWG8_CANFA Eukaryotic translation initiation factor 3 subunit M OS=Canis familiaris GN=EIF3M PE=3 SV=1	1347300	1203700	634780	1	1	1	0.248836	0.710513	3.15069e-06	0.011183	7.84006e-07	0.000102011
ENSCAFT00000047828	ABHD17C	Alpha/beta hydrolase domain-containing protein 17C	J9P1F7	94	>tr|J9P1F7|J9P1F7_CANFA Uncharacterized protein OS=Canis familiaris GN=ABHD17C PE=4 SV=1	1	1	635190	1	1	1	317596	0.0136854	3.14866e-06	0.0111744	1	0.841659
ENSCAFT00000008685	PSMC4	26S protease regulatory subunit 6B	E2RH48	418	>tr|E2RH48|E2RH48_CANFA Uncharacterized protein OS=Canis familiaris GN=PSMC4 PE=3 SV=1	1253000	1497600	638180	1	1	1	0.232015	0.690394	3.13391e-06	0.011152	7.27114e-07	6.78902e-05
ENSCAFT00000000969	SNX9	Sorting nexin-9	F1PBG7	592	>tr|F1PBG7|F1PBG7_CANFA Sorting nexin OS=Canis familiaris GN=SNX9 PE=3 SV=2	1	1	649450	1	1	1	324726	0.0133447	3.07952e-06	0.0112331	1	0.841301
ENSCAFT00000003680	UBE2M	NEDD8-conjugating enzyme Ubc12	E2RIU5	185	>tr|E2RIU5|E2RIU5_CANFA Uncharacterized protein OS=Canis familiaris GN=UBE2M PE=3 SV=1	1	783510	663510	1	1	1	0.846843	0.914293	3.01427e-06	0.0111487	2.55261e-06	0.0128022
ENSCAFT00000024444	DNPEP	Aspartyl aminopeptidase	F1PVI2	471	>tr|F1PVI2|F1PVI2_CANFA Uncharacterized protein OS=Canis familiaris GN=DNPEP PE=3 SV=2	1195900	1032800	1	670710	1	1	0.300943	0.766491	2.98191e-06	0.0111201	8.97384e-07	0.000220207
ENSCAFT00000039706	ITGB1BP1	Integrin beta-1-binding protein 1	E2R0Z2	200	>tr|E2R0Z2|E2R0Z2_CANFA Uncharacterized protein OS=Canis familiaris GN=ITGB1BP1 PE=4 SV=1	1	1	1	683060	1	1	341530	0.012382	2.928e-06	0.0110521	1	0.84094
ENSCAFT00000016779	CBS	Cystathionine beta-synthase	E2QXN9	545	>tr|E2QXN9|E2QXN9_CANFA Cystathionine beta-synthase OS=Canis familiaris GN=CBS PE=3 SV=2;>tr|J9P469|J9P469_CANFA Uncharacterized protein OS=Canis familiaris GN=CBS PE=4 SV=1	1034900	1	1	699470	1	1	0.675882	0.999735	2.8593e-06	0.0109637	1.93255e-06	0.0125823
ENSCAFT00000007903	GALK1	Galactokinase	Q9GKK4	392	>sp|Q9GKK4|GALK1_CANFA Galactokinase OS=Canis familiaris GN=GALK1 PE=2 SV=1	1	1	704320	1	1	1	352161	0.0110134	2.83961e-06	0.0112176	1	0.840572
ENSCAFT00000018447	TTC21B	Tetratricopeptide repeat protein 21B	F1PDE7	1316	>tr|F1PDE7|F1PDE7_CANFA Uncharacterized protein OS=Canis familiaris GN=TTC21B PE=4 SV=2	1	1	1	712510	1	1	356256	0.0108622	2.80697e-06	0.0111879	1	0.8402
ENSCAFT00000037603	PDIA6	Protein disulfide-isomerase A6	E2RB37	440	>tr|E2RB37|E2RB37_CANFA Uncharacterized protein OS=Canis familiaris GN=PDIA6 PE=3 SV=1	3481100	3834700	1	729360	1	1	0.0996967	0.395513	2.74213e-06	0.0112498	2.73381e-07	2.64878e-06
ENSCAFT00000019569	NF2	Merlin	E2RTM1	591	>tr|E2RTM1|E2RTM1_CANFA Uncharacterized protein OS=Canis familiaris GN=NF2 PE=4 SV=2;>tr|E2QZZ2|E2QZZ2_CANFA Uncharacterized protein OS=Canis familiaris GN=NF2 PE=4 SV=1	1	1	733210	1	1	1	366606	0.0104007	2.72773e-06	0.0112125	1	0.839822
ENSCAFT00000049397	EPB41L5	Band 4.1-like protein 5	J9NZE0	505	>tr|J9NZE0|J9NZE0_CANFA Band 4.1-like protein 5 OS=Canis familiaris GN=EPB41L5 PE=4 SV=1;>tr|F1PAI1|F1PAI1_CANFA Band 4.1-like protein 5 OS=Canis familiaris GN=EPB41L5 PE=4 SV=2;>tr|J9NRS0|J9NRS0_CANFA Band 4.1-like protein 5 OS=Canis familiaris GN=EPB41L5	1	1	737060	1	1	1	368530	0.010268	2.71348e-06	0.0113423	1	0.839439
ENSCAFT00000006553	TTC26	Intraflagellar transport protein 56	E2QTM7	554	>tr|E2QTM7|E2QTM7_CANFA Uncharacterized protein OS=Canis familiaris GN=TTC26 PE=4 SV=1	1	503580	740090	1	1	1	1.46966	0.787325	2.70237e-06	0.0114706	3.97156e-06	0.0127157
ENSCAFT00000000717	PTPRB	Receptor-type tyrosine-protein phosphatase beta	F1PGJ4	2208	>tr|F1PGJ4|F1PGJ4_CANFA Uncharacterized protein OS=Canis familiaris GN=PTPRB PE=4 SV=2;>tr|F6UUL8|F6UUL8_CANFA Uncharacterized protein OS=Canis familiaris GN=PTPRB PE=4 SV=1	614080	694480	1	744590	1	1	0.569016	0.968442	2.68604e-06	0.0114706	1.5284e-06	0.00240009
ENSCAFT00000024337	MVB12A	Multivesicular body subunit 12A	E2RJN6	273	>tr|E2RJN6|E2RJN6_CANFA Uncharacterized protein OS=Canis familiaris GN=MVB12A PE=4 SV=2	1	487490	358210	390890	1	1	1.53664	0.743432	2.66987e-06	0.00365184	4.10264e-06	0.0124103
ENSCAFT00000016316	CARS	Cysteine--tRNA ligase, cytoplasmic	F1PU34	831	>tr|F1PU34|F1PU34_CANFA Uncharacterized protein OS=Canis familiaris GN=CARS PE=3 SV=2	1	643680	751110	1	1	1	1.1669	0.839418	2.66272e-06	0.0118448	3.10713e-06	0.0127556
ENSCAFT00000027536	PTPN21	Tyrosine-protein phosphatase non-receptor type 21	E2RLF5	1170	>tr|E2RLF5|E2RLF5_CANFA Uncharacterized protein OS=Canis familiaris GN=PTPN21 PE=4 SV=2	1	1	1	752860	1	1	376430	0.0100962	2.65653e-06	0.0117007	1	0.839051
ENSCAFT00000019919	COPA	Coatomer subunit alpha	F1PU93	1214	>tr|F1PU93|F1PU93_CANFA Coatomer subunit alpha OS=Canis familiaris GN=COPA PE=4 SV=2	4418500	3253600	782200	1	1	1	0.101954	0.395538	2.55689e-06	0.0116962	2.60685e-07	2.57265e-06
ENSCAFT00000049978	EIF5B	Eukaryotic translation initiation factor 5B	J9P504	1219	>tr|J9P504|J9P504_CANFA Uncharacterized protein OS=Canis familiaris GN=EIF5B PE=4 SV=1;>tr|F1PMA6|F1PMA6_CANFA Uncharacterized protein (Fragment) OS=Canis familiaris GN=EIF5B PE=4 SV=2	1	1	1	807050	1	1	403526	0.00957307	2.47816e-06	0.0118712	1	0.838657
ENSCAFT00000018653	PLEKHO1	Pleckstrin homology domain-containing family O member 1	F1PBR4	409	>tr|F1PBR4|F1PBR4_CANFA Uncharacterized protein (Fragment) OS=Canis familiaris GN=PLEKHO1 PE=4 SV=2	1	1	819070	1	1	1	409536	0.00965947	2.44179e-06	0.0117977	1	0.838258
ENSCAFT00000045142	UBA7	Ubiquitin-like modifier-activating enzyme 7	J9NXM5	1008	>tr|J9NXM5|J9NXM5_CANFA Uncharacterized protein OS=Canis familiaris GN=UBA7 PE=3 SV=1;>tr|E2QYA0|E2QYA0_CANFA Uncharacterized protein OS=Canis familiaris GN=UBA7 PE=3 SV=1	500530	1	835460	1	1	1	1.66915	0.78487	2.39389e-06	0.0117174	3.99576e-06	0.012707
ENSCAFT00000006120	ALDH1L1	Cytosolic 10-formyltetrahydrofolate dehydrogenase	F6UL10	359	>tr|F6UL10|F6UL10_CANFA Uncharacterized protein OS=Canis familiaris GN=ALDH1L1 PE=4 SV=1	1075700	1	838480	1	1	1	0.779474	0.962208	2.38527e-06	0.0116984	1.85925e-06	0.0114366
ENSCAFT00000021233		Uncharacterized protein	E2RNJ4	332	>tr|E2RNJ4|E2RNJ4_CANFA Glyceraldehyde-3-phosphate dehydrogenase OS=Canis familiaris PE=3 SV=2	1	1	1	848000	1	1	424000	0.0090111	2.35849e-06	0.0116677	1	0.837854
0		Uncharacterized protein	O46880	358	>tr|O46880|O46880_CANFA MHC class I DLA-12 OS=Canis familiaris PE=3 SV=1;>sp|P18466|HA19_CANFA DLA class I histocompatibility antigen, A9/A9 alpha chain OS=Canis familiaris PE=2 SV=1	1	1	867230	1	1	1	433616	0.00873214	2.30619e-06	0.0118556	1	0.837444
ENSCAFT00000016572	CPNE8	Copine-8	E2RNP3	577	>tr|E2RNP3|E2RNP3_CANFA Uncharacterized protein OS=Canis familiaris GN=CPNE8 PE=4 SV=2	1	1	1	875630	1	1	437816	0.00861429	2.28407e-06	0.0119712	1	0.837062
ENSCAFT00000029211	SNX18	Sorting nexin-18	E2RJ12	619	>tr|E2RJ12|E2RJ12_CANFA Sorting nexin OS=Canis familiaris GN=SNX18 PE=3 SV=1	1	1	1	927950	1	1	463975	0.00735737	2.15529e-06	0.0117578	1	0.83664
ENSCAFT00000000078	SERPINB8	Serpin B8	F1PIV3	374	>tr|F1PIV3|F1PIV3_CANFA Uncharacterized protein OS=Canis familiaris GN=SERPINB8 PE=3 SV=2	1005700	711240	956120	1	1	1	0.556875	0.957378	2.09179e-06	0.0116218	1.16486e-06	0.000798999
0	mif	Macrophage migration inhibitory factor	Q4GX48	60	>tr|Q4GX48|Q4GX48_CANFA Macrophage migration inhibitory factor (Fragment) OS=Canis familiaris GN=mif PE=2 SV=1	2357600	1425200	977040	1	1	1	0.258285	0.695167	2.047e-06	0.0115084	5.28709e-07	2.15798e-05
ENSCAFT00000036511	DDX39B	Spliceosome RNA helicase DDX39B	Q5WR10	428	>sp|Q5WR10|DX39B_CANFA Spliceosome RNA helicase DDX39B OS=Canis familiaris GN=DDX39B PE=3 SV=1;>tr|K9J6N8|K9J6N8_CANFA Spliceosome RNA helicase DDX39B OS=Canis familiaris GN=DDX39B PE=4 SV=1	1	1	1	981310	1	1	490656	0.00667401	2.03809e-06	0.0115144	1	0.836247
ENSCAFT00000029550	TRIP10	Cdc42-interacting protein 4	F1PIY8	568	>tr|F1PIY8|F1PIY8_CANFA Uncharacterized protein OS=Canis familiaris GN=TRIP10 PE=4 SV=2;>tr|F1PIY9|F1PIY9_CANFA Uncharacterized protein (Fragment) OS=Canis familiaris GN=TRIP10 PE=4 SV=2	1	1	1	984190	1	1	492096	0.00676475	2.03213e-06	0.0116278	1	0.835813
ENSCAFT00000017310	EPRS	Bifunctional glutamate/proline--tRNA ligase	E2QUR2	1509	>tr|E2QUR2|E2QUR2_CANFA Uncharacterized protein OS=Canis familiaris GN=EPRS PE=3 SV=1	4241400	3131300	1	996040	1	1	0.135099	0.466968	2.00795e-06	0.0115748	2.71271e-07	2.70357e-06
ENSCAFT00000000982	VARS	Valine--tRNA ligase	E2RTJ7	1264	>tr|E2RTJ7|E2RTJ7_CANFA Uncharacterized protein OS=Canis familiaris GN=VARS PE=3 SV=2	1	1054300	1	1006100	1	1	0.954283	0.880844	1.98787e-06	0.0115354	1.89699e-06	0.0121722
ENSCAFT00000002802	RTCB	tRNA-splicing ligase RtcB homolog	E2RCD6	505	>tr|E2RCD6|E2RCD6_CANFA tRNA-splicing ligase RtcB homolog OS=Canis familiaris GN=RTCB PE=3 SV=1;>tr|J9NZZ4|J9NZZ4_CANFA tRNA-splicing ligase RtcB homolog OS=Canis familiaris GN=RTCB PE=3 SV=1	1	842340	1	1007000	1	1	1.19548	0.827194	1.9861e-06	0.0115213	2.37434e-06	0.0129346
ENSCAFT00000000948	SBF1	Myotubularin-related protein 5	F1PBI9	1117	>tr|F1PBI9|F1PBI9_CANFA Uncharacterized protein OS=Canis familiaris GN=SBF1 PE=4 SV=2	1	1	1	1012700	1	1	506350	0.00652486	1.97492e-06	0.011496	1	0.836117
ENSCAFT00000044505	MARVELD3	MARVEL domain-containing protein 3	J9NYT4	455	>tr|J9NYT4|J9NYT4_CANFA Uncharacterized protein (Fragment) OS=Canis familiaris GN=MARVELD3 PE=4 SV=1;>tr|J9P4P4|J9P4P4_CANFA Uncharacterized protein (Fragment) OS=Canis familiaris GN=MARVELD3 PE=4 SV=1	1	1	1016900	1	1	1	508450	0.00632315	1.96676e-06	0.0114504	1	0.835714
ENSCAFT00000017372	PSMD1	26S proteasome non-ATPase regulatory subunit 1	F1PX57	953	>tr|F1PX57|F1PX57_CANFA Uncharacterized protein (Fragment) OS=Canis familiaris GN=PSMD1 PE=4 SV=2	1	1	1	1018300	1	1	509150	0.00641884	1.96406e-06	0.0114712	1	0.835269
ENSCAFT00000026146	PALM3	Paralemmin-3	F1PAS6	627	>tr|F1PAS6|F1PAS6_CANFA Uncharacterized protein (Fragment) OS=Canis familiaris GN=PALM3 PE=4 SV=2	1322800	1418200	1	1020700	1	1	0.372383	0.823947	1.95944e-06	0.0114585	7.29661e-07	6.37706e-05
ENSCAFT00000042848	IFT122	Intraflagellar transport protein 122 homolog	J9P0G8	1182	>tr|J9P0G8|J9P0G8_CANFA Uncharacterized protein OS=Canis familiaris GN=IFT122 PE=4 SV=1;>tr|E2RL93|E2RL93_CANFA Uncharacterized protein OS=Canis familiaris GN=IFT122 PE=4 SV=2	1	1	1025600	1	1	1	512800	0.00639329	1.95008e-06	0.0114156	1	0.834817
ENSCAFT00000038801	HNRNPD	Heterogeneous nuclear ribonucleoprotein D0	E2RIX2	355	>tr|E2RIX2|E2RIX2_CANFA Uncharacterized protein OS=Canis familiaris GN=HNRNPD PE=4 SV=2	1353200	1120800	1034100	1	1	1	0.417987	0.864802	1.93405e-06	0.0113818	8.08407e-07	0.000130497
ENSCAFT00000012270	SMAD1	Mothers against decapentaplegic homolog 1	F1Q2D3	465	>tr|F1Q2D3|F1Q2D3_CANFA Mothers against decapentaplegic homolog OS=Canis familiaris GN=SMAD1 PE=3 SV=2	1	1	1	1050300	1	1	525150	0.00638199	1.90422e-06	0.011621	1	0.834358
ENSCAFT00000015816	ABHD14B	Alpha/beta hydrolase domain-containing protein 14B	E2RLZ9	210	>tr|E2RLZ9|E2RLZ9_CANFA Uncharacterized protein OS=Canis familiaris GN=ABHD14B PE=4 SV=1	755060	957610	1	1095200	1	1	0.63947	0.995239	1.82615e-06	0.0114685	1.16777e-06	0.00082442
ENSCAFT00000046278	CYB5R3	NADH-cytochrome b5 reductase 3	J9P2E3	297	>tr|J9P2E3|J9P2E3_CANFA NADH-cytochrome b5 reductase 3 OS=Canis familiaris GN=CYB5R3 PE=4 SV=1;>sp|Q0X0E5|NB5R3_CANFA NADH-cytochrome b5 reductase 3 OS=Canis familiaris GN=CYB5R3 PE=1 SV=1;>tr|F1PS26|F1PS26_CANFA NADH-cytochrome b5 reductase 3 (Fragment) O	2048700	2057100	1095300	1	1	1	0.266769	0.705415	1.82598e-06	0.0115791	4.87116e-07	1.55262e-05
ENSCAFT00000014591	UBTD1	Ubiquitin domain-containing protein 1	F1PK68	256	>tr|F1PK68|F1PK68_CANFA Uncharacterized protein OS=Canis familiaris GN=UBTD1 PE=4 SV=2	1	1	1	1096900	1	1	548450	0.00635429	1.82332e-06	0.0115949	1	0.83393
ENSCAFT00000021897	IFT22	Intraflagellar transport protein 22 homolog	F6V8Z0	245	>tr|F6V8Z0|F6V8Z0_CANFA Uncharacterized protein OS=Canis familiaris GN=IFT22 PE=4 SV=1	1	732150	1	1110800	1	1	1.51717	0.770233	1.8005e-06	0.0116712	2.73168e-06	0.0131305
ENSCAFT00000044274	GNG2	Guanine nucleotide-binding protein G	J9PAK7	104	>tr|J9PAK7|J9PAK7_CANFA Guanine nucleotide-binding protein subunit gamma OS=Canis familiaris GN=GNG2 PE=3 SV=1	1	1	1	1119000	1	1	559500	0.00605517	1.78731e-06	0.0117773	1	0.833459
ENSCAFT00000024749	TULP3	Tubby-related protein 3	F1PNR7	462	>tr|F1PNR7|F1PNR7_CANFA Tubby-like protein OS=Canis familiaris GN=TULP3 PE=3 SV=2	1	1	608100	531330	1	1	569715	0.00127732	1.75526e-06	0.00383356	1	0.832979
ENSCAFT00000038024	TES	Testin	E2RDJ9	412	>tr|E2RDJ9|E2RDJ9_CANFA Testin OS=Canis familiaris GN=TES PE=4 SV=1;>tr|F1PFX9|F1PFX9_CANFA Testin OS=Canis familiaris GN=TES PE=4 SV=1;>sp|A0M8U6|TES_CANFA Testin OS=Canis familiaris GN=TES PE=3 SV=1	948730	898370	1	1144100	1	1	0.619404	0.991591	1.7481e-06	0.0116871	1.08278e-06	0.000589343
ENSCAFT00000049240	RAB35	Ras-related protein Rab-35	J9P6H6	201	>tr|J9P6H6|J9P6H6_CANFA Uncharacterized protein OS=Canis familiaris GN=RAB35 PE=3 SV=1;>tr|E2RLP0|E2RLP0_CANFA Uncharacterized protein OS=Canis familiaris GN=RAB35 PE=3 SV=2	1376800	1485300	1	1148400	1	1	0.401244	0.847075	1.74155e-06	0.0121058	6.98788e-07	4.76105e-05
ENSCAFT00000038526	EIF2S1	Eukaryotic translation initiation factor 2 subunit 1	E2RL17	315	>tr|E2RL17|E2RL17_CANFA Uncharacterized protein OS=Canis familiaris GN=EIF2S1 PE=4 SV=1	1500300	1405400	1157000	1	1	1	0.398183	0.843045	1.72861e-06	0.0120587	6.88302e-07	4.69096e-05
ENSCAFT00000043082	DYNC2H1	Cytoplasmic dynein 2 heavy chain 1	J9NTL9	3716	>tr|J9NTL9|J9NTL9_CANFA Uncharacterized protein OS=Canis familiaris GN=DYNC2H1 PE=4 SV=1;>tr|E2RDH6|E2RDH6_CANFA Uncharacterized protein OS=Canis familiaris GN=DYNC2H1 PE=4 SV=2	1	1	536770	643080	1	1	589925	0.00109635	1.69513e-06	0.00399186	1	0.832492
ENSCAFT00000012955	TNPO1	Transportin-1	F1PZL7	857	>tr|F1PZL7|F1PZL7_CANFA Uncharacterized protein (Fragment) OS=Canis familiaris GN=TNPO1 PE=4 SV=2	1332700	1615100	1187700	1	1	1	0.402911	0.848868	1.68393e-06	0.011952	6.78472e-07	4.6403e-05
ENSCAFT00000002003	RHPN1	Rhophilin-1	F1PNB7	657	>tr|F1PNB7|F1PNB7_CANFA Uncharacterized protein OS=Canis familiaris GN=RHPN1 PE=4 SV=2	1	1	679710	520850	1	1	600280	0.00105778	1.66589e-06	0.00403727	1	0.832809
ENSCAFT00000022758	DDX10	Probable ATP-dependent RNA helicase DDX10	E2RC35	871	>tr|E2RC35|E2RC35_CANFA Uncharacterized protein OS=Canis familiaris GN=DDX10 PE=3 SV=2	1	1	1227600	1	1	1	613800	0.00504674	1.62919e-06	0.0119755	1	0.832317
ENSCAFT00000013309	PFN2	Profilin-2	F1PA22	91	>tr|F1PA22|F1PA22_CANFA Uncharacterized protein OS=Canis familiaris GN=PFN2 PE=4 SV=2	1302300	1	1273600	1	1	1	0.977962	0.900559	1.57035e-06	0.0119545	1.53574e-06	0.00925765
ENSCAFT00000005784	SFPQ	Splicing factor, proline- and glutamine-rich	F1P7J0	659	>tr|F1P7J0|F1P7J0_CANFA Uncharacterized protein OS=Canis familiaris GN=SFPQ PE=4 SV=2	1	2484200	1	1276700	1	1	0.513928	0.960291	1.56654e-06	0.0119671	8.05088e-07	0.00219787
ENSCAFT00000025992	GRK6	G protein-coupled receptor kinase 6	F6X9W7	595	>tr|F6X9W7|F6X9W7_CANFA Uncharacterized protein OS=Canis familiaris GN=GRK6 PE=3 SV=1;>tr|E2RB39|E2RB39_CANFA Uncharacterized protein OS=Canis familiaris GN=GRK6 PE=4 SV=2;>tr|E2RBX1|E2RBX1_CANFA Uncharacterized protein OS=Canis familiaris GN=GRK5 PE=4 SV=	1	1	726900	563040	1	1	644970	0.000827232	1.55046e-06	0.00403087	1	0.831816
ENSCAFT00000023290	CTDSP1	Carboxy-terminal domain RNA polymerase II polypeptide A small phosphatase 1	E2RFB6	261	>tr|E2RFB6|E2RFB6_CANFA Uncharacterized protein OS=Canis familiaris GN=CTDSP1 PE=4 SV=1;>tr|E2RTC0|E2RTC0_CANFA Uncharacterized protein (Fragment) OS=Canis familiaris GN=CTDSP1 PE=4 SV=2	1	1	1	1295200	1	1	647600	0.00451116	1.54416e-06	0.0120314	1	0.831307
0		Uncharacterized protein	A8WED5	1242	>tr|A8WED5|A8WED5_CANFA HER-2 (Fragment) OS=Canis familiaris PE=2 SV=1;>sp|O18735|ERBB2_CANFA Receptor tyrosine-protein kinase erbB-2 OS=Canis familiaris GN=ERBB2 PE=2 SV=1;>tr|F1PIQ9|F1PIQ9_CANFA Receptor tyrosine-protein kinase erbB-2 OS=Canis familiaris	468210	671020	661110	689470	1	1	1.18552	0.750222	1.48085e-06	0.00401124	1.75557e-06	0.0028743
ENSCAFT00000032187	AP1G1	AP-1 complex subunit gamma-1	E2RPG3	822	>tr|E2RPG3|E2RPG3_CANFA Uncharacterized protein OS=Canis familiaris GN=AP1G1 PE=4 SV=2	877500	817720	754780	602570	1	1	0.800693	0.903304	1.47346e-06	0.00399262	1.17979e-06	0.000850236
ENSCAFT00000000567	SQSTM1	Sequestosome-1	F1P6L5	427	>tr|F1P6L5|F1P6L5_CANFA Uncharacterized protein OS=Canis familiaris GN=SQSTM1 PE=4 SV=2	1	1	1	1358400	1	1	679200	0.00415149	1.47232e-06	0.0119896	1	0.830789
ENSCAFT00000029284	ITGA1	Integrin alpha-1	F1PP33	1179	>tr|F1PP33|F1PP33_CANFA Uncharacterized protein OS=Canis familiaris GN=ITGA1 PE=3 SV=2;>tr|J9NUT8|J9NUT8_CANFA Uncharacterized protein OS=Canis familiaris GN=ITGA1 PE=3 SV=1	2233500	1828200	1	1388400	1	1	0.341828	0.778747	1.44051e-06	0.0118688	4.92405e-07	1.57445e-05
ENSCAFT00000002573	PPP1R16A	Protein phosphatase 1 regulatory subunit 16A	E2RN42	524	>tr|E2RN42|E2RN42_CANFA Uncharacterized protein OS=Canis familiaris GN=PPP1R16A PE=4 SV=1;>tr|F1PCV9|F1PCV9_CANFA Uncharacterized protein (Fragment) OS=Canis familiaris GN=PPP1R16A PE=4 SV=1	526040	1	641320	762930	1	1	2.66947	0.606907	1.42425e-06	0.00406173	3.80199e-06	0.0129509
ENSCAFT00000003885	NANS	Sialic acid synthase	E2QWN4	359	>tr|E2QWN4|E2QWN4_CANFA Uncharacterized protein OS=Canis familiaris GN=NANS PE=4 SV=1	1	1	764990	643220	1	1	704105	0.000569674	1.42024e-06	0.00412529	1	0.830263
ENSCAFT00000002031	EXOC4	Exocyst complex component 4	F1PMM8	975	>tr|F1PMM8|F1PMM8_CANFA Uncharacterized protein OS=Canis familiaris GN=EXOC4 PE=1 SV=2	1210500	1723200	697150	725880	1	1	0.485063	0.882638	1.40545e-06	0.00405743	6.81733e-07	5.02128e-05
ENSCAFT00000017692	LRRC57	Leucine-rich repeat-containing protein 57	F1PZU7	239	>tr|F1PZU7|F1PZU7_CANFA Uncharacterized protein OS=Canis familiaris GN=LRRC57 PE=4 SV=2	1	1	1	1439700	1	1	719850	0.00374279	1.38918e-06	0.0120976	1	0.829728
ENSCAFT00000045403	LOC611067	Uncharacterized protein	J9NZA0	111	>tr|J9NZA0|J9NZA0_CANFA Uncharacterized protein OS=Canis familiaris GN=LOC611067 PE=4 SV=1	1	1	671210	807180	1	1	739195	0.000499372	1.35282e-06	0.0038896	1	0.830057
ENSCAFT00000011282	LYN	Tyrosine-protein kinase Lyn	E2RBB8	512	>tr|E2RBB8|E2RBB8_CANFA Uncharacterized protein OS=Canis familiaris GN=LYN PE=4 SV=2	1196600	1103600	1	1501800	1	1	0.6529	0.991391	1.33173e-06	0.011621	8.6949e-07	0.000205299
ENSCAFT00000016744	SLK	STE20-like serine/threonine-protein kinase	E2RFZ4	1242	>tr|E2RFZ4|E2RFZ4_CANFA Uncharacterized protein OS=Canis familiaris GN=SLK PE=4 SV=1;>tr|J9P499|J9P499_CANFA Uncharacterized protein OS=Canis familiaris GN=SLK PE=4 SV=1	1689100	2273100	1	1518700	1	1	0.383297	0.822636	1.31691e-06	0.0116179	5.0477e-07	1.76077e-05
ENSCAFT00000032047	AARS	Alanine--tRNA ligase, cytoplasmic	F1P7C2	968	>tr|F1P7C2|F1P7C2_CANFA Alanine--tRNA ligase, cytoplasmic OS=Canis familiaris GN=AARS PE=3 SV=2;>tr|J9P755|J9P755_CANFA Alanine--tRNA ligase, cytoplasmic OS=Canis familiaris GN=AARS PE=3 SV=1	897570	872210	601930	918100	1	1	0.858881	0.871733	1.31576e-06	0.00383521	1.13008e-06	0.000711063
ENSCAFT00000043084	PTRF	Polymerase I and transcript release factor	J9P923	390	>tr|J9P923|J9P923_CANFA Uncharacterized protein OS=Canis familiaris GN=PTRF PE=4 SV=1	3298100	3811200	1579200	1	1	1	0.222132	0.619595	1.26646e-06	0.0111501	2.81322e-07	3.49521e-06
ENSCAFT00000043297	MISP	Mitotic interactor and substrate of PLK1	J9NX80	609	>tr|J9NX80|J9NX80_CANFA Uncharacterized protein OS=Canis familiaris GN=MISP PE=4 SV=1	1	1	1609200	1	1	1	804600	0.00291723	1.24285e-06	0.0107752	1	0.829516
ENSCAFT00000006109	ALDH1L1	Cytosolic 10-formyltetrahydrofolate dehydrogenase	F1PD65	488	>tr|F1PD65|F1PD65_CANFA Uncharacterized protein OS=Canis familiaris GN=ALDH1L1 PE=3 SV=2	1062200	1286200	1	1616200	1	1	0.688214	0.970077	1.23747e-06	0.0108916	8.51644e-07	0.000184369
ENSCAFT00000042754	PSMD14	26S proteasome non-ATPase regulatory subunit 14	J9NRI0	289	>tr|J9NRI0|J9NRI0_CANFA Uncharacterized protein OS=Canis familiaris GN=PSMD14 PE=4 SV=1;>tr|F1PGY4|F1PGY4_CANFA Uncharacterized protein OS=Canis familiaris GN=PSMD14 PE=4 SV=2	1	784750	670180	1050100	1	1	2.19213	0.607628	1.1626e-06	0.00315238	2.54858e-06	0.0128029
ENSCAFT00000006754	PSMC2	26S protease regulatory subunit 7	F1PPH7	433	>tr|F1PPH7|F1PPH7_CANFA Uncharacterized protein OS=Canis familiaris GN=PSMC2 PE=3 SV=2	1641500	1496800	1	1740100	1	1	0.554472	0.951457	1.14936e-06	0.0102648	6.37288e-07	3.29356e-05
ENSCAFT00000025996	PLEK2	Pleckstrin-2	F6X9S9	340	>tr|F6X9S9|F6X9S9_CANFA Uncharacterized protein (Fragment) OS=Canis familiaris GN=PLEK2 PE=4 SV=1	901810	1009200	922830	829970	1	1	0.917211	0.834156	1.14103e-06	0.00312974	1.04657e-06	0.000523117
ENSCAFT00000018980	IMPDH2	Inosine-5'-monophosphate dehydrogenase 2	F6UXI8	490	>tr|F6UXI8|F6UXI8_CANFA Inosine-5-monophosphate dehydrogenase (Fragment) OS=Canis familiaris GN=IMPDH2 PE=3 SV=1	1	1721200	1	1765600	1	1	1.0258	0.851657	1.13276e-06	0.0102641	1.16198e-06	0.00509447
ENSCAFT00000045201	SRM	Spermidine synthase	J9P2P6	247	>tr|J9P2P6|J9P2P6_CANFA Uncharacterized protein (Fragment) OS=Canis familiaris GN=SRM PE=3 SV=1	1	1	870930	903100	1	1	887015	0.000231698	1.12738e-06	0.00306447	1	0.828966
ENSCAFT00000030178		Uncharacterized protein	F1PX71	1823	>tr|F1PX71|F1PX71_CANFA Uncharacterized protein OS=Canis familiaris PE=4 SV=2;>tr|F1PX69|F1PX69_CANFA Uncharacterized protein (Fragment) OS=Canis familiaris PE=4 SV=2	1848800	1953800	857550	932740	1	1	0.470807	0.851473	1.11714e-06	0.00299851	5.25956e-07	1.78739e-05
ENSCAFT00000018535	OTUD7B	OTU domain-containing protein 7B	E2R0T3	843	>tr|E2R0T3|E2R0T3_CANFA Uncharacterized protein OS=Canis familiaris GN=OTUD7B PE=4 SV=1	1	1	1835600	1	1	1	917800	0.00231109	1.08956e-06	0.00948992	1	0.828408
ENSCAFT00000016917	COBLL1	Cordon-bleu protein-like 1	F1PS67	1094	>tr|F1PS67|F1PS67_CANFA Uncharacterized protein (Fragment) OS=Canis familiaris GN=COBLL1 PE=4 SV=2;>tr|F1PS60|F1PS60_CANFA Uncharacterized protein (Fragment) OS=Canis familiaris GN=COBLL1 PE=4 SV=2;>tr|J9P829|J9P829_CANFA Uncharacterized protein OS=Canis f	944590	1097100	776070	1069500	1	1	0.903942	0.834443	1.08368e-06	0.00270593	9.79581e-07	0.000358362
ENSCAFT00000002700	TOM1	Target of Myb protein 1	F1P732	491	>tr|F1P732|F1P732_CANFA Uncharacterized protein OS=Canis familiaris GN=TOM1 PE=4 SV=2	1422200	1333200	897750	957950	1	1	0.673478	0.971568	1.07776e-06	0.00270225	7.25847e-07	6.74482e-05
ENSCAFT00000010639	HMGB1	High mobility group protein B1	Q6YKA4	215	>sp|Q6YKA4|HMGB1_CANFA High mobility group protein B1 OS=Canis familiaris GN=HMGB1 PE=2 SV=3;>tr|J9P699|J9P699_CANFA High mobility group protein B1 OS=Canis familiaris GN=HMGB1 PE=4 SV=1	1	1550400	1	1888600	1	1	1.21814	0.806212	1.05898e-06	0.00923533	1.28999e-06	0.00625646
ENSCAFT00000005532	COBL	Protein cordon-bleu	F1PF42	1301	>tr|F1PF42|F1PF42_CANFA Uncharacterized protein (Fragment) OS=Canis familiaris GN=COBL PE=4 SV=2	1	1	961810	1028300	1	1	995055	0.000131448	1.00497e-06	0.0024363	1	0.82784
ENSCAFT00000047789	ABI2	Abl interactor 2	J9NZI9	513	>tr|J9NZI9|J9NZI9_CANFA Uncharacterized protein OS=Canis familiaris GN=ABI2 PE=4 SV=1;>tr|E2RCE3|E2RCE3_CANFA Uncharacterized protein OS=Canis familiaris GN=ABI2 PE=4 SV=2	1	1	1032300	966940	1	1	999620	0.000130845	1.00038e-06	0.00238186	1	0.828177
ENSCAFT00000001648	H2AFY	Core histone macro-H2A.1	E2RCZ6	362	>tr|E2RCZ6|E2RCZ6_CANFA Histone H2A OS=Canis familiaris GN=H2AFY PE=4 SV=2;>tr|E2RCZ7|E2RCZ7_CANFA Histone H2A OS=Canis familiaris GN=H2AFY PE=4 SV=1	17839000	21694000	2024000	1	1	1	0.0511978	0.136968	9.88142e-07	0.00835043	5.05906e-08	1.74626e-19
ENSCAFT00000000625	PCMT1	Protein-L-isoaspartate	E2R3G3	286	>tr|E2R3G3|E2R3G3_CANFA Protein-L-isoaspartate O-methyltransferase OS=Canis familiaris GN=PCMT1 PE=3 SV=1	932620	850200	2062600	1	1	1	1.15693	0.797004	9.69649e-07	0.00821334	1.12182e-06	0.000685432
ENSCAFT00000017622	NCL	Nucleolin	F1Q0B0	715	>tr|F1Q0B0|F1Q0B0_CANFA Uncharacterized protein OS=Canis familiaris GN=NCL PE=4 SV=2	2098300	1741600	1087800	1007900	1	1	0.545769	0.920214	9.54335e-07	0.00210848	5.20847e-07	1.93847e-05
ENSCAFT00000012308	VAMP5	Vesicle-associated membrane protein 5	F1Q136	115	>tr|F1Q136|F1Q136_CANFA Uncharacterized protein (Fragment) OS=Canis familiaris GN=VAMP5 PE=4 SV=2	1	1	1149800	947760	1	1	1048780	0.000108635	9.53489e-07	0.00206613	1	0.827604
ENSCAFT00000019193	AP1B1	AP-1 complex subunit beta-1	E2RRJ6	939	>tr|E2RRJ6|E2RRJ6_CANFA Uncharacterized protein OS=Canis familiaris GN=AP1B1 PE=4 SV=2	1449500	1220000	1029300	1076700	1	1	0.788912	0.896319	9.49668e-07	0.00206277	7.49204e-07	7.39404e-05
ENSCAFT00000048506	PSMD7	26S proteasome non-ATPase regulatory subunit 7	J9P6R1	324	>tr|J9P6R1|J9P6R1_CANFA Uncharacterized protein OS=Canis familiaris GN=PSMD7 PE=4 SV=1	1316700	1439600	1010100	1110000	1	1	0.769183	0.903886	9.43352e-07	0.00201414	7.2561e-07	6.74568e-05
ENSCAFT00000023932	KIFAP3	Kinesin-associated protein 3	E2RMU6	792	>tr|E2RMU6|E2RMU6_CANFA Uncharacterized protein OS=Canis familiaris GN=KIFAP3 PE=4 SV=2	1041700	1025800	1015300	1110700	1	1	1.0283	0.778738	9.40734e-07	0.00196964	9.67352e-07	0.000326995
ENSCAFT00000045177	DDX3X	ATP-dependent RNA helicase DDX3X	J9P0V9	662	>tr|J9P0V9|J9P0V9_CANFA Uncharacterized protein OS=Canis familiaris GN=DDX3X PE=3 SV=1;>tr|S5THQ6|S5THQ6_CANFA DDX3Y OS=Canis familiaris PE=2 SV=1;>tr|E2RRQ7|E2RRQ7_CANFA Uncharacterized protein OS=Canis familiaris GN=DDX3X PE=3 SV=2	2249700	2298700	1191700	1004800	1	1	0.482917	0.857925	9.10539e-07	0.00181702	4.39715e-07	1.52903e-05
ENSCAFT00000004586	DBNL	Drebrin-like protein	H9GW54	426	>tr|H9GW54|H9GW54_CANFA Uncharacterized protein OS=Canis familiaris GN=DBNL PE=4 SV=2	1531100	1254600	1045300	1182900	1	1	0.799871	0.887005	8.97585e-07	0.00168547	7.17952e-07	5.93945e-05
ENSCAFT00000023250	USP5	Ubiquitin carboxyl-terminal hydrolase 5	F1P9P5	868	>tr|F1P9P5|F1P9P5_CANFA Ubiquitin carboxyl-terminal hydrolase OS=Canis familiaris GN=USP5 PE=3 SV=2	1	657270	1182300	1111000	1	1	3.48912	0.479276	8.72106e-07	0.00162657	3.04288e-06	0.0126638
ENSCAFT00000017651	SERINC2	Serine incorporator 2	F1Q077	457	>tr|F1Q077|F1Q077_CANFA Uncharacterized protein OS=Canis familiaris GN=SERINC2 PE=4 SV=2;>tr|F1PZZ8|F1PZZ8_CANFA Uncharacterized protein (Fragment) OS=Canis familiaris GN=SERINC2 PE=4 SV=1	1	1	1234200	1060700	1	1	1147450	8.04535e-05	8.71498e-07	0.00162928	1	0.827022
ENSCAFT00000004271	COL12A1	Collagen alpha-1	F6XWS5	3061	>tr|F6XWS5|F6XWS5_CANFA Uncharacterized protein OS=Canis familiaris GN=COL12A1 PE=4 SV=1;>tr|J9P6G0|J9P6G0_CANFA Uncharacterized protein OS=Canis familiaris GN=COL12A1 PE=4 SV=1	15184000	13643000	1192100	1158200	1	1	0.0815312	0.00631437	8.50955e-07	0.00150022	6.93794e-08	1.18123e-14
ENSCAFT00000003306	CD2AP	CD2-associated protein	F1PUU5	653	>tr|F1PUU5|F1PUU5_CANFA Uncharacterized protein OS=Canis familiaris GN=CD2AP PE=4 SV=2	1287800	1	1023000	1376100	1	1	1.86294	0.664495	8.33646e-07	0.00145453	1.55303e-06	0.0096374
0		Uncharacterized protein	Q867A2	1196	>tr|Q867A2|Q867A2_CANFA Laminin-5 gamma 2 OS=Canis familiaris PE=2 SV=1;>tr|F1PG66|F1PG66_CANFA Uncharacterized protein OS=Canis familiaris GN=LAMC2 PE=4 SV=2	1	1	1349100	1065800	1	1	1207450	6.87893e-05	8.28192e-07	0.00141347	1	0.826432
ENSCAFT00000032333	CDH1	Cadherin-1	F1PAA9	885	>sp|F1PAA9|CADH1_CANFA Cadherin-1 OS=Canis familiaris GN=CDH1 PE=1 SV=2	3319000	3149600	952440	1473700	1	1	0.375064	0.709438	8.24355e-07	0.00138525	3.09186e-07	7.36691e-06
ENSCAFT00000009311	DOCK9	Dedicator of cytokinesis protein 9	F1PNV3	2071	>tr|F1PNV3|F1PNV3_CANFA Uncharacterized protein OS=Canis familiaris GN=DOCK9 PE=4 SV=2	1	462170	1144200	1288800	1	1	5.26429	0.388235	8.2203e-07	0.00134088	4.3274e-06	0.0123216
ENSCAFT00000023209	ARPC2	Actin-related protein 2/3 complex subunit 2	F1PAG6	182	>tr|F1PAG6|F1PAG6_CANFA Uncharacterized protein OS=Canis familiaris GN=ARPC2 PE=4 SV=2	5996400	5438800	2459100	1	1	1	0.215047	0.550714	8.13305e-07	0.00610175	1.74899e-07	5.87882e-07
ENSCAFT00000020772	PAK2	Serine/threonine-protein kinase PAK 2	E2RJA0	524	>tr|E2RJA0|E2RJA0_CANFA Uncharacterized protein OS=Canis familiaris GN=PAK2 PE=4 SV=1	1	1	1343300	1186900	1	1	1.2651e+06	5.55375e-05	7.90451e-07	0.00124903	1	0.825834
ENSCAFT00000027007	TAOK1	Serine/threonine-protein kinase TAO1	E2QRV2	1001	>tr|E2QRV2|E2QRV2_CANFA Uncharacterized protein OS=Canis familiaris GN=TAOK1 PE=4 SV=1	1149600	1728400	1436600	1101800	1	1	0.882001	0.825158	7.87898e-07	0.0012189	6.94927e-07	5.14529e-05
ENSCAFT00000004646	AKAP2	A-kinase anchor protein 2	F1Q0C4	721	>tr|F1Q0C4|F1Q0C4_CANFA Uncharacterized protein (Fragment) OS=Canis familiaris GN=AKAP2 PE=4 SV=2;>tr|J9NTM8|J9NTM8_CANFA Uncharacterized protein OS=Canis familiaris GN=AKAP2 PE=4 SV=1	1	1	1402300	1154500	1	1	1278400	6.2258e-05	7.82228e-07	0.00121532	1	0.825227
ENSCAFT00000032198	IST1	IST1 homolog	E2RPE3	366	>tr|E2RPE3|E2RPE3_CANFA Uncharacterized protein OS=Canis familiaris GN=IST1 PE=4 SV=1	1	1	1198100	1389900	1	1	1294000	5.79122e-05	7.72798e-07	0.00114491	1	0.82461
ENSCAFT00000030372	GLOD4	Glyoxalase domain-containing protein 4	E2QXD6	483	>tr|E2QXD6|E2QXD6_CANFA Uncharacterized protein OS=Canis familiaris GN=GLOD4 PE=4 SV=2	1	1	1279600	1319400	1	1	1.2995e+06	5.40384e-05	7.69527e-07	0.00105218	1	0.823987
ENSCAFT00000043229	HNRNPU	Heterogeneous nuclear ribonucleoprotein U	J9P6J3	702	>tr|J9P6J3|J9P6J3_CANFA Uncharacterized protein OS=Canis familiaris GN=HNRNPU PE=4 SV=1;>tr|F1Q3W0|F1Q3W0_CANFA Uncharacterized protein (Fragment) OS=Canis familiaris GN=HNRNPU PE=4 SV=2	5796400	4242500	757280	1844400	1	1	0.25916	0.409399	7.68734e-07	0.00111424	1.99225e-07	1.06555e-06
ENSCAFT00000035485	RNF223	RING finger protein 223	F1PXN1	251	>tr|F1PXN1|F1PXN1_CANFA Uncharacterized protein (Fragment) OS=Canis familiaris GN=RNF223 PE=4 SV=2	1	1	1389000	1242000	1	1	1315500	4.42885e-05	7.60167e-07	0.00101674	1	0.823354
ENSCAFT00000049988	C6orf132	Uncharacterized protein C6orf132	J9PBJ6	975	>tr|J9PBJ6|J9PBJ6_CANFA Uncharacterized protein OS=Canis familiaris GN=C6orf132 PE=4 SV=1	1	1	1206900	1450600	1	1	1328750	4.12018e-05	7.52587e-07	0.00101134	1	0.82271
ENSCAFT00000044440	DDAH1	N	J9NSU7	285	>tr|J9NSU7|J9NSU7_CANFA Uncharacterized protein OS=Canis familiaris GN=DDAH1 PE=4 SV=1	714640	744690	1340300	1358900	1	1	1.84962	0.533193	7.4096e-07	0.000947118	1.37049e-06	0.00134916
ENSCAFT00000010807	FLT1	Vascular endothelial growth factor receptor 1	F1PKV5	1337	>tr|F1PKV5|F1PKV5_CANFA Uncharacterized protein OS=Canis familiaris GN=FLT1 PE=3 SV=2	682720	1603800	1242800	1463700	1	1	1.18368	0.68763	7.38962e-07	0.000920441	8.74692e-07	0.000216516
ENSCAFT00000028009	DNM2	Dynamin-2	E2RNC3	870	>tr|E2RNC3|E2RNC3_CANFA Uncharacterized protein OS=Canis familiaris GN=DNM2 PE=3 SV=2	1693200	1514300	1399900	1384500	1	1	0.86809	0.835195	7.18288e-07	0.00082985	6.23539e-07	3.03296e-05
ENSCAFT00000001410	39692	Uncharacterized protein	F1PQD4	800	>tr|F1PQD4|F1PQD4_CANFA Uncharacterized protein OS=Canis familiaris GN=SEPT8 PE=3 SV=2	1377800	1451900	1421000	1404600	1	1	0.998551	0.764121	7.07814e-07	0.000799751	7.06789e-07	5.48898e-05
ENSCAFT00000044406	PICALM	Phosphatidylinositol-binding clathrin assembly protein	J9NZJ6	636	>tr|J9NZJ6|J9NZJ6_CANFA Uncharacterized protein OS=Canis familiaris GN=PICALM PE=4 SV=1;>tr|E2RCL7|E2RCL7_CANFA Uncharacterized protein (Fragment) OS=Canis familiaris GN=PICALM PE=4 SV=2	1948800	1870600	1348000	1478400	1	1	0.740012	0.918117	7.07614e-07	0.000775571	5.23642e-07	1.93793e-05
ENSCAFT00000012778	EIF6	Eukaryotic translation initiation factor 6	E2R1S5	242	>tr|E2R1S5|E2R1S5_CANFA Eukaryotic translation initiation factor 6 OS=Canis familiaris GN=EIF6 PE=3 SV=2	1	1	1	2865300	1	1	1.43265e+06	0.000843365	6.98007e-07	0.00437136	1	0.823057
ENSCAFT00000014065	SOD1	Superoxide dismutase [Cu-Zn]	F1Q462	150	>tr|F1Q462|F1Q462_CANFA Superoxide dismutase [Cu-Zn] (Fragment) OS=Canis familiaris GN=SOD1 PE=3 SV=2	1	1	2875400	1	1	1	1.4377e+06	0.00081572	6.95555e-07	0.00429013	1	0.822406
ENSCAFT00000021495	TTC30B	Tetratricopeptide repeat protein 30B	F1PXX8	664	>tr|F1PXX8|F1PXX8_CANFA Uncharacterized protein OS=Canis familiaris GN=TTC30B PE=4 SV=2;>tr|J9NS73|J9NS73_CANFA Uncharacterized protein OS=Canis familiaris PE=4 SV=1	1298700	1613300	1434400	1443500	1	1	0.98829	0.763803	6.94951e-07	0.000703573	6.86813e-07	4.6757e-05
ENSCAFT00000032522	CTH	Cystathionine gamma-lyase	E2RDY8	405	>tr|E2RDY8|E2RDY8_CANFA Uncharacterized protein OS=Canis familiaris GN=CTH PE=3 SV=1	1	1657600	1	2901500	1	1	1.75042	0.701738	6.89298e-07	0.00421476	1.20656e-06	0.00549365
ENSCAFT00000007121	VASP	Vasodilator-stimulated phosphoprotein	F1PRR4	385	>tr|F1PRR4|F1PRR4_CANFA Vasodilator-stimulated phosphoprotein OS=Canis familiaris GN=VASP PE=4 SV=1;>sp|P50551|VASP_CANFA Vasodilator-stimulated phosphoprotein OS=Canis familiaris GN=VASP PE=1 SV=3	2321500	2679800	1	2901800	1	1	0.580209	0.967352	6.89227e-07	0.00414275	3.99896e-07	1.28025e-05
ENSCAFT00000046003	CAPNS1	Calpain small subunit 1	J9NT23	271	>tr|J9NT23|J9NT23_CANFA Uncharacterized protein OS=Canis familiaris GN=CAPNS1 PE=4 SV=1	1149100	1085700	1209700	1702200	1	1	1.30298	0.645461	6.86837e-07	0.000618742	8.94935e-07	0.000209289
ENSCAFT00000027047	CSNK1G1	Casein kinase I isoform gamma-1	E2QUB4	394	>tr|E2QUB4|E2QUB4_CANFA Uncharacterized protein OS=Canis familiaris GN=CSNK1G1 PE=3 SV=2;>tr|E2QUB1|E2QUB1_CANFA Uncharacterized protein OS=Canis familiaris GN=CSNK1G1 PE=3 SV=2;>tr|E2QU92|E2QU92_CANFA Uncharacterized protein OS=Canis familiaris GN=CSNK1G1	1008900	1054400	1499200	1427500	1	1	1.41846	0.605848	6.83364e-07	0.000612908	9.69321e-07	0.000341102
ENSCAFT00000021486	AIDA	Axin interactor, dorsalization-associated protein	E2QVQ1	306	>tr|E2QVQ1|E2QVQ1_CANFA Uncharacterized protein OS=Canis familiaris GN=AIDA PE=4 SV=1	1	1	1761900	1178500	1	1	1470200	1.91161e-05	6.8018e-07	0.000576554	1	0.821743
ENSCAFT00000019956	SH3BGRL3	SH3 domain-binding glutamic acid-rich-like protein 3	F1PSK3	162	>tr|F1PSK3|F1PSK3_CANFA Uncharacterized protein (Fragment) OS=Canis familiaris GN=SH3BGRL3 PE=4 SV=2	1	1	1	2942200	1	1	1.4711e+06	0.000784813	6.79763e-07	0.00398614	1	0.821068
ENSCAFT00000043838	LOC477558	Uncharacterized protein	J9NUJ7	242	>tr|J9NUJ7|J9NUJ7_CANFA Uncharacterized protein OS=Canis familiaris GN=LOC477558 PE=3 SV=1	1290900	1385300	1431900	1548500	1	1	1.11367	0.707239	6.71051e-07	0.000548673	7.47328e-07	7.37219e-05
0	srp20	Uncharacterized protein	Q9XSU6	133	>tr|Q9XSU6|Q9XSU6_CANFA Splicing factor (Fragment) OS=Canis familiaris GN=srp20 PE=2 SV=1;>tr|F2Z4N6|F2Z4N6_CANFA Uncharacterized protein OS=Canis familiaris GN=SRSF3 PE=4 SV=1	2909000	2807400	1491200	1527200	1	1	0.528025	0.895901	6.62603e-07	0.000526577	3.49871e-07	8.60573e-06
ENSCAFT00000015648	TWF2	Twinfilin-2	E2RGD3	349	>tr|E2RGD3|E2RGD3_CANFA Uncharacterized protein OS=Canis familiaris GN=TWF2 PE=4 SV=2	2286400	2369800	1659000	1380700	1	1	0.652828	0.981888	6.5796e-07	0.000507529	4.29535e-07	1.1661e-05
ENSCAFT00000016772	RNPEP	Aminopeptidase B	E2QXP3	650	>tr|E2QXP3|E2QXP3_CANFA Uncharacterized protein OS=Canis familiaris GN=RNPEP PE=4 SV=2	1338800	823940	1306700	1796900	1	1	1.43503	0.605467	6.44413e-07	0.000469141	9.24753e-07	0.000298032
ENSCAFT00000045366	KRIT1	Krev interaction trapped protein 1	J9NZT0	736	>tr|J9NZT0|J9NZT0_CANFA Uncharacterized protein OS=Canis familiaris GN=KRIT1 PE=4 SV=1;>tr|E2RAA5|E2RAA5_CANFA Uncharacterized protein OS=Canis familiaris GN=KRIT1 PE=4 SV=2	1	1	1616300	1521700	1	1	1569000	9.56052e-06	6.37349e-07	0.000447491	1	0.820382
ENSCAFT00000044545	PPL	Periplakin	J9NU37	1754	>tr|J9NU37|J9NU37_CANFA Uncharacterized protein OS=Canis familiaris GN=PPL PE=4 SV=1;>tr|F1Q1I3|F1Q1I3_CANFA Uncharacterized protein (Fragment) OS=Canis familiaris GN=PPL PE=4 SV=2	2447900	2072800	1448900	1693900	1	1	0.695202	0.950679	6.36375e-07	0.000431873	4.42409e-07	1.41604e-05
ENSCAFT00000012170	ABCE1	ATP-binding cassette sub-family E member 1	F6X725	600	>tr|F6X725|F6X725_CANFA Uncharacterized protein OS=Canis familiaris GN=ABCE1 PE=3 SV=1;>tr|J9P7P7|J9P7P7_CANFA Uncharacterized protein OS=Canis familiaris GN=ABCE1 PE=4 SV=1	1	1	2316500	950360	1	1	1.63343e+06	9.16638e-06	6.12209e-07	0.000349967	1	0.819683
0	DLA-DRA1	Uncharacterized protein	Q5W425	251	>tr|Q5W425|Q5W425_CANFA MHC class II antigen DR alpha OS=Canis familiaris GN=DLA-DRA1 PE=3 SV=1;>tr|Q30437|Q30437_CANFA MHC class II DR alpha chain OS=Canis familiaris GN=DLA DRA PE=3 SV=1	13562000	14744000	1480600	1810000	1	1	0.116251	0.0179858	6.07792e-07	0.000321111	7.06564e-08	2.58324e-14
ENSCAFT00000008383	40057	Uncharacterized protein	F1PB08	579	>tr|F1PB08|F1PB08_CANFA Uncharacterized protein (Fragment) OS=Canis familiaris GN=SEPT9 PE=3 SV=2;>tr|J9NSL6|J9NSL6_CANFA Uncharacterized protein OS=Canis familiaris GN=SEPT9 PE=3 SV=1	1068000	1310100	1561800	1754300	1	1	1.39443	0.599684	6.03118e-07	0.000306891	8.41008e-07	0.000165221
ENSCAFT00000013083	LIMA1	LIM domain and actin-binding protein 1	E2QW54	762	>tr|E2QW54|E2QW54_CANFA Uncharacterized protein OS=Canis familiaris GN=LIMA1 PE=4 SV=2	2061600	1894300	1658800	1690400	1	1	0.846634	0.843858	5.97158e-07	0.000292494	5.05574e-07	1.74386e-05
ENSCAFT00000023944	ARPC1B	Actin-related protein 2/3 complex subunit 1B	E2RMT4	372	>tr|E2RMT4|E2RMT4_CANFA Uncharacterized protein OS=Canis familiaris GN=ARPC1B PE=4 SV=1	1969800	2298500	2066300	1285300	1	1	0.785231	0.87731	5.9673e-07	0.000283994	4.68571e-07	1.49035e-05
ENSCAFT00000028239	CDC37	Hsp90 co-chaperone Cdc37	E2RCN3	380	>tr|E2RCN3|E2RCN3_CANFA Uncharacterized protein OS=Canis familiaris GN=CDC37 PE=4 SV=1	921740	1007100	1582800	1787500	1	1	1.74732	0.510763	5.93419e-07	0.000268124	1.03689e-06	0.000447499
0		Uncharacterized protein	H2DE99	473	>tr|H2DE99|H2DE99_CANFA Envelope protein syncytin-Car1 OS=Canis familiaris PE=4 SV=1	1	1	1907200	1506500	1	1	1706850	7.94801e-06	5.85875e-07	0.000255953	1	0.818971
ENSCAFT00000023131	PDCD10	Programmed cell death protein 10	E2R9R6	181	>tr|E2R9R6|E2R9R6_CANFA Uncharacterized protein OS=Canis familiaris GN=PDCD10 PE=4 SV=2	1862500	2518600	1742700	1675400	1	1	0.780192	0.877512	5.8512e-07	0.000244554	4.56506e-07	1.47852e-05
ENSCAFT00000026890	RAB8B	Ras-related protein Rab-8B	E2RRT3	207	>tr|E2RRT3|E2RRT3_CANFA Uncharacterized protein OS=Canis familiaris GN=RAB8B PE=3 SV=2;>tr|J9NW21|J9NW21_CANFA Uncharacterized protein (Fragment) OS=Canis familiaris GN=RAB8B PE=3 SV=1	1	1	1729800	1802100	1	1	1.76595e+06	6.31506e-06	5.66267e-07	0.000200784	1	0.818245
ENSCAFT00000049054	PTBP1	Polypyrimidine tract-binding protein 1	J9P5T5	557	>tr|J9P5T5|J9P5T5_CANFA Uncharacterized protein OS=Canis familiaris GN=PTBP1 PE=4 SV=1;>tr|F1PCJ7|F1PCJ7_CANFA Uncharacterized protein (Fragment) OS=Canis familiaris GN=PTBP1 PE=4 SV=1	2952000	2411000	2092200	1453800	1	1	0.661197	0.976273	5.64016e-07	0.000193009	3.72926e-07	1.20542e-05
ENSCAFT00000030972	TPRN	Taperin	F1PYQ6	306	>tr|F1PYQ6|F1PYQ6_CANFA Uncharacterized protein (Fragment) OS=Canis familiaris GN=TPRN PE=4 SV=2	1	1	1784800	1782100	1	1	1783450	6.22248e-06	5.60711e-07	0.000182053	1	0.817506
ENSCAFT00000036859	PARK7	Protein deglycase DJ-1	E2QS13	189	>tr|E2QS13|E2QS13_CANFA Uncharacterized protein OS=Canis familiaris GN=PARK7 PE=4 SV=1	1398300	502040	2309200	1269700	1	1	1.88329	0.493721	5.58831e-07	0.000186308	1.05244e-06	0.000550742
ENSCAFT00000015781	ACY1	Aminoacylase-1	F1PHI4	408	>tr|F1PHI4|F1PHI4_CANFA Aminoacylase-1 OS=Canis familiaris GN=ACY1 PE=3 SV=2	3950200	3987100	1638300	1971600	1	1	0.454802	0.761761	5.54032e-07	0.000172856	2.51975e-07	2.15256e-06
ENSCAFT00000007782	LLGL2	Lethal	E2RM32	1022	>tr|E2RM32|E2RM32_CANFA Uncharacterized protein OS=Canis familiaris GN=LLGL2 PE=4 SV=2	3635200	2815100	1647700	1966600	1	1	0.560331	0.910832	5.53357e-07	0.000164778	3.10063e-07	6.80982e-06
ENSCAFT00000032420	FAM65A	Protein FAM65A	E2RJR1	1229	>tr|E2RJR1|E2RJR1_CANFA Uncharacterized protein OS=Canis familiaris GN=FAM65A PE=4 SV=2;>tr|J9NZ58|J9NZ58_CANFA Uncharacterized protein (Fragment) OS=Canis familiaris GN=FAM65A PE=4 SV=1	1339200	1212700	1939300	1693500	1	1	1.42357	0.596644	5.5054e-07	0.000157526	7.8373e-07	0.000101953
ENSCAFT00000018289	C1orf116	Uncharacterized protein	E2R2G0	489	>tr|E2R2G0|E2R2G0_CANFA Uncharacterized protein OS=Canis familiaris GN=C1orf116 PE=4 SV=2	1	1	1738100	1923200	1	1	1.83065e+06	5.00612e-06	5.46254e-07	0.000156603	1	0.816755
ENSCAFT00000048689	LOC610164	Uncharacterized protein	J9P7P2	277	>tr|J9P7P2|J9P7P2_CANFA Uncharacterized protein OS=Canis familiaris GN=LOC610164 PE=3 SV=1	1709500	1437600	1864900	1799000	1	1	1.16421	0.681625	5.45866e-07	0.00014885	6.35506e-07	3.07512e-05
0	RHPN2	Rhophilin-2	Q8HXG3	686	>sp|Q8HXG3|RHPN2_CANFA Rhophilin-2 OS=Canis familiaris GN=RHPN2 PE=2 SV=1;>tr|J9PB10|J9PB10_CANFA Rhophilin-2 OS=Canis familiaris GN=RHPN2 PE=4 SV=1;>tr|F1P8I2|F1P8I2_CANFA Rhophilin-2 OS=Canis familiaris GN=RHPN2 PE=4 SV=2	1303200	1049000	1832200	1851600	1	1	1.56611	0.557085	5.42918e-07	0.000142441	8.50268e-07	0.000175408
ENSCAFT00000000706	FLOT1	Flotillin-1	E2QSE3	427	>tr|E2QSE3|E2QSE3_CANFA Uncharacterized protein OS=Canis familiaris GN=FLOT1 PE=4 SV=1	4518400	3802600	2418900	1312300	1	1	0.448408	0.742286	5.36021e-07	0.000145232	2.40356e-07	1.46213e-06
ENSCAFT00000006191	RHOB	Rho-related GTP-binding protein RhoB	J9NUD2	196	>tr|J9NUD2|J9NUD2_CANFA Uncharacterized protein OS=Canis familiaris GN=RHOB PE=3 SV=1	2848500	2708100	1992300	1753600	1	1	0.674135	0.959634	5.33917e-07	0.000127884	3.59932e-07	1.14966e-05
ENSCAFT00000049156	HAVCR1	Hepatitis A virus cellular receptor 1	F1CME9	234	>tr|F1CME9|F1CME9_CANFA Hepatitis A virus cellular receptor 1d OS=Canis familiaris GN=HAVCR1 PE=2 SV=1;>tr|F1CMF0|F1CMF0_CANFA Hepatitis A virus cellular receptor 1e OS=Canis familiaris GN=HAVCR1 PE=2 SV=1;>tr|F1CMF1|F1CMF1_CANFA Hepatitis A virus cellular	1136000	1495600	2069900	1824300	1	1	1.47978	0.562384	5.13584e-07	0.000106693	7.59994e-07	8.97289e-05
ENSCAFT00000001024	SLC44A4	Choline transporter-like protein 4	F1P9U5	708	>tr|F1P9U5|F1P9U5_CANFA Uncharacterized protein OS=Canis familiaris GN=SLC44A4 PE=4 SV=2	4688700	5009300	3898000	1	1	1	0.401939	0.802493	5.13084e-07	0.00167047	2.06228e-07	1.09719e-06
ENSCAFT00000029223	ARL15	ADP-ribosylation factor-like protein 15	E2RJ01	204	>tr|E2RJ01|E2RJ01_CANFA Uncharacterized protein OS=Canis familiaris GN=ARL15 PE=4 SV=1	1	1	2156600	1760900	1	1	1.95875e+06	2.26758e-06	5.1053e-07	9.03843e-05	1	0.815989
ENSCAFT00000005914	CCNY	Cyclin-Y	F1PHF7	305	>tr|F1PHF7|F1PHF7_CANFA Uncharacterized protein OS=Canis familiaris GN=CCNY PE=3 SV=2	1493600	1516000	1929000	2032200	1	1	1.31619	0.619564	5.04898e-07	8.91972e-05	6.6454e-07	4.54051e-05
ENSCAFT00000024808	TMEM30B	Cell cycle control protein 50B	F1P8N9	218	>tr|F1P8N9|F1P8N9_CANFA Uncharacterized protein (Fragment) OS=Canis familiaris GN=TMEM30B PE=4 SV=2	1	1	1946500	2036100	1	1	1.9913e+06	2.1942e-06	5.02185e-07	9.42392e-05	1	0.815206
ENSCAFT00000038048	CCM2	Cerebral cavernous malformations 2 protein	F1PI83	447	>tr|F1PI83|F1PI83_CANFA Uncharacterized protein OS=Canis familiaris GN=CCM2 PE=4 SV=2;>tr|F1Q1Q9|F1Q1Q9_CANFA Uncharacterized protein (Fragment) OS=Canis familiaris GN=CCM2 PE=4 SV=1	1600500	1478600	1704700	2363400	1	1	1.3212	0.612451	4.9163e-07	8.86433e-05	6.4954e-07	3.87824e-05
ENSCAFT00000014054	ANXA3	Annexin A3	E2R0N3	323	>tr|E2R0N3|E2R0N3_CANFA Annexin OS=Canis familiaris GN=ANXA3 PE=3 SV=1	2633300	2689200	1995200	2273000	1	1	0.801916	0.840507	4.68582e-07	6.47052e-05	3.75763e-07	1.30226e-05
ENSCAFT00000029751	NAPG	Gamma-soluble NSF attachment protein	E2R561	311	>tr|E2R561|E2R561_CANFA Uncharacterized protein OS=Canis familiaris GN=NAPG PE=4 SV=1	1	1	2301600	1972900	1	1	2137250	8.17247e-07	4.67891e-07	6.10066e-05	1	0.814409
ENSCAFT00000048181	HIST1H2BM	Histone H2B type 1-M	J9P604	126	>tr|J9P604|J9P604_CANFA Histone H2B (Fragment) OS=Canis familiaris GN=HIST1H2BM PE=3 SV=1;>tr|J9NWG3|J9NWG3_CANFA Histone H2B OS=Canis familiaris GN=HIST1H2BB PE=3 SV=1;>tr|J9NRF4|J9NRF4_CANFA Histone H2B OS=Canis familiaris GN=HIST1H2BJ PE=3 SV=1;>tr|J9PA	2856400	3038800	1727400	2595700	1	1	0.733325	0.895756	4.62631e-07	5.77877e-05	3.39259e-07	8.35826e-06
ENSCAFT00000027027	RARS	Arginine--tRNA ligase, cytoplasmic	E2QRR5	660	>tr|E2QRR5|E2QRR5_CANFA Uncharacterized protein OS=Canis familiaris GN=RARS PE=3 SV=1;>tr|J9P440|J9P440_CANFA Uncharacterized protein OS=Canis familiaris GN=RARS PE=3 SV=1	1863200	1788000	1544500	2786800	1	1	1.18627	0.648694	4.61755e-07	5.50862e-05	5.47765e-07	2.5167e-05
ENSCAFT00000007330	GPRC5C	G-protein coupled receptor family C group 5 member C	F1PLR3	442	>tr|F1PLR3|F1PLR3_CANFA Uncharacterized protein OS=Canis familiaris GN=GPRC5C PE=4 SV=2	1	1	2155000	2245100	1	1	2200050	8.05417e-07	4.54535e-07	4.65241e-05	1	0.813597
ENSCAFT00000044644	ME1	NADP-dependent malic enzyme	J9NZX7	497	>tr|J9NZX7|J9NZX7_CANFA Malic enzyme OS=Canis familiaris GN=ME1 PE=3 SV=1	2528900	2020200	2138300	2387300	1	1	0.994834	0.712345	4.4193e-07	4.00331e-05	4.39647e-07	1.53513e-05
ENSCAFT00000019878	TBC1D10A	TBC1 domain family member 10A	F1PV12	457	>tr|F1PV12|F1PV12_CANFA Uncharacterized protein OS=Canis familiaris GN=TBC1D10A PE=4 SV=2	2304600	1456900	1684900	2876600	1	1	1.21268	0.622153	4.38452e-07	3.82764e-05	5.31703e-07	2.52068e-05
0	SOD1	Superoxide dismutase [Cu-Zn]	Q8WNN6	153	>sp|Q8WNN6|SODC_CANFA Superoxide dismutase [Cu-Zn] OS=Canis familiaris GN=SOD1 PE=2 SV=1	1	1	2071000	2512000	1	1	2291500	5.10625e-07	4.36395e-07	3.48342e-05	1	0.81277
ENSCAFT00000042792	MTPN	Myotrophin	Q863Z4	118	>sp|Q863Z4|MTPN_CANFA Myotrophin OS=Canis familiaris GN=MTPN PE=3 SV=3	1493700	1632800	2295300	2328600	1	1	1.47894	0.545319	4.32535e-07	3.22753e-05	6.39693e-07	3.55693e-05
ENSCAFT00000019379	ACTA1	Actin, alpha skeletal muscle	F2Z4N7	377	>tr|F2Z4N7|F2Z4N7_CANFA Uncharacterized protein OS=Canis familiaris GN=ACTA1 PE=3 SV=1;>tr|F2Z4N8|F2Z4N8_CANFA Uncharacterized protein OS=Canis familiaris GN=ACTG2 PE=3 SV=1;>tr|F2Z4N0|F2Z4N0_CANFA Uncharacterized protein OS=Canis familiaris GN=ACTA2 PE=3	21857000	22999000	1	4843700	1	1	0.107983	0.290522	4.12907e-07	0.0011183	4.45871e-08	6.37532e-22
ENSCAFT00000021207	SLC16A1	Monocarboxylate transporter 1	F1PCQ3	498	>tr|F1PCQ3|F1PCQ3_CANFA Uncharacterized protein OS=Canis familiaris GN=SLC16A1 PE=4 SV=1	2736700	2560900	2448700	2436900	1	1	0.922229	0.741546	4.09366e-07	3.1025e-05	3.77529e-07	1.31075e-05
ENSCAFT00000045382	CLIC3	Chloride intracellular channel protein 3	J9PB98	254	>tr|J9PB98|J9PB98_CANFA Uncharacterized protein OS=Canis familiaris GN=CLIC3 PE=4 SV=1	2082600	2459200	2304000	2648300	1	1	1.09038	0.63325	4.03853e-07	2.30709e-05	4.40354e-07	1.4134e-05
0	GAPDH	Glyceraldehyde-3-phosphate dehydrogenase	Q28259	333	>sp|Q28259|G3P_CANFA Glyceraldehyde-3-phosphate dehydrogenase OS=Canis familiaris GN=GAPDH PE=2 SV=3;>tr|Q0QET4|Q0QET4_CANFA Glyceraldehyde-3-phosphate dehydrogenase (Fragment) OS=Canis familiaris GN=GAPDH PE=2 SV=1;>tr|L7N0H7|L7N0H7_CANFA Glyceraldehyde-3	1	1	5056000	1	1	1	2.528e+06	0.000187374	3.9557e-07	0.000832131	1	0.811932
ENSCAFT00000043402	ARPC5L	Actin-related protein 2/3 complex subunit 5-like protein	J9NTI3	153	>tr|J9NTI3|J9NTI3_CANFA Actin-related protein 2/3 complex subunit 5 OS=Canis familiaris GN=ARPC5L PE=3 SV=1	2885000	3332500	2534400	2594100	1	1	0.824849	0.797487	3.89978e-07	1.54504e-05	3.21673e-07	8.7016e-06
ENSCAFT00000026846	FDPS	Farnesyl pyrophosphate synthase	F1P926	421	>tr|F1P926|F1P926_CANFA Uncharacterized protein (Fragment) OS=Canis familiaris GN=FDPS PE=3 SV=2	1186400	1483100	1355900	3944100	1	1	1.98539	0.387202	3.77358e-07	1.1197e-05	7.49204e-07	7.88272e-05
ENSCAFT00000008224	IFT172	Intraflagellar transport protein 172 homolog	E2RF25	1749	>tr|E2RF25|E2RF25_CANFA Uncharacterized protein OS=Canis familiaris GN=IFT172 PE=4 SV=1	1792200	1470500	2633400	2751500	1	1	1.65044	0.431644	3.71409e-07	8.12168e-06	6.12989e-07	3.00289e-05
ENSCAFT00000028758	TMC5	Transmembrane channel-like protein 5	E2RG10	999	>tr|E2RG10|E2RG10_CANFA Transmembrane channel-like protein OS=Canis familiaris GN=TMC5 PE=3 SV=2;>tr|J9NXD8|J9NXD8_CANFA Transmembrane channel-like protein (Fragment) OS=Canis familiaris GN=TMC5 PE=3 SV=1	4954100	6963000	2673200	2833600	1	1	0.462092	0.732363	3.63187e-07	5.55097e-06	1.67826e-07	4.29238e-07
ENSCAFT00000038232	UBE2D3	Ubiquitin-conjugating enzyme E2 D3	F1PDI6	138	>tr|F1PDI6|F1PDI6_CANFA Uncharacterized protein (Fragment) OS=Canis familiaris GN=UBE2D3 PE=3 SV=1;>tr|J9NS22|J9NS22_CANFA Uncharacterized protein OS=Canis familiaris GN=UBE2D2 PE=3 SV=1	2030400	1	2548600	3318300	1	1	2.88953	0.463421	3.40896e-07	4.85487e-06	9.85027e-07	0.00348734
ENSCAFT00000010525	KRAS	GTPase KRas	F1PXZ9	188	>tr|F1PXZ9|F1PXZ9_CANFA Uncharacterized protein OS=Canis familiaris GN=KRAS PE=4 SV=1	1	1	3306500	2672800	1	1	2989650	1.05628e-07	3.34487e-07	3.88026e-06	1	0.811076
ENSCAFT00000021282	RHOC	Rho-related GTP-binding protein RhoC	E2RMM5	205	>tr|E2RMM5|E2RMM5_CANFA Uncharacterized protein (Fragment) OS=Canis familiaris GN=RHOC PE=3 SV=2	1	1	3272800	2766200	1	1	3019500	8.67102e-08	3.31181e-07	3.81833e-06	1	0.810206
ENSCAFT00000025844	GIPC1	PDZ domain-containing protein GIPC1	E2R071	333	>tr|E2R071|E2R071_CANFA Uncharacterized protein OS=Canis familiaris GN=GIPC1 PE=4 SV=1	3205600	3606600	3369500	2810500	1	1	0.907196	0.712675	3.23625e-07	3.71349e-06	2.93591e-07	4.84733e-06
ENSCAFT00000026771	LOC608047	Uncharacterized protein	E2RTB1	294	>tr|E2RTB1|E2RTB1_CANFA Uncharacterized protein OS=Canis familiaris GN=LOC608047 PE=4 SV=2;>tr|E2R4V7|E2R4V7_CANFA Uncharacterized protein OS=Canis familiaris PE=4 SV=2;>tr|E2REX9|E2REX9_CANFA Uncharacterized protein OS=Canis familiaris PE=4 SV=2	3193500	3247700	3235100	3002200	1	1	0.968344	0.666927	3.20652e-07	3.26135e-06	3.10501e-07	6.77398e-06
ENSCAFT00000023596	YWHAQ	14-3-3 protein theta	E2REA4	243	>tr|E2REA4|E2REA4_CANFA Uncharacterized protein OS=Canis familiaris GN=YWHAQ PE=4 SV=2	6616500	8314900	3365700	2991600	1	1	0.425767	0.608559	3.14599e-07	2.87632e-06	1.33946e-07	2.27947e-08
0	PPP1CB	Serine/threonine-protein phosphatase PP1-beta catalytic subunit	Q8MJ47	327	>sp|Q8MJ47|PP1B_CANFA Serine/threonine-protein phosphatase PP1-beta catalytic subunit OS=Canis familiaris GN=PPP1CB PE=2 SV=4;>tr|F1P7S9|F1P7S9_CANFA Serine/threonine-protein phosphatase (Fragment) OS=Canis familiaris GN=PPP1CB PE=3 SV=2	2036500	1693800	3626100	2766300	1	1	1.71364	0.36611	3.12872e-07	2.57786e-06	5.3615e-07	2.48665e-05
ENSCAFT00000044369	CD47	Leukocyte surface antigen CD47	J9P735	303	>tr|J9P735|J9P735_CANFA Uncharacterized protein OS=Canis familiaris GN=CD47 PE=4 SV=1;>tr|A1Z2X6|A1Z2X6_CANFA CD47 OS=Canis familiaris PE=2 SV=1;>tr|F1P6D7|F1P6D7_CANFA Uncharacterized protein OS=Canis familiaris GN=CD47 PE=4 SV=2	1447500	1624200	3421800	3043600	1	1	2.10483	0.290022	3.09339e-07	2.51965e-06	6.51105e-07	4.15632e-05
ENSCAFT00000024242	PGLS	6-phosphogluconolactonase	E2RLQ6	258	>tr|E2RLQ6|E2RLQ6_CANFA Uncharacterized protein OS=Canis familiaris GN=PGLS PE=4 SV=1	1	2191900	3578400	3388000	1	1	3.17825	0.38358	2.87092e-07	1.15855e-06	9.1245e-07	0.00303253
ENSCAFT00000001707	ARHGAP18	Rho GTPase-activating protein 18	F1PVX8	626	>tr|F1PVX8|F1PVX8_CANFA Uncharacterized protein (Fragment) OS=Canis familiaris GN=ARHGAP18 PE=4 SV=2	1	1	3464900	3572700	1	1	3518800	1.7158e-09	2.84188e-07	1.13739e-06	1	0.809319
ENSCAFT00000044653	HRSP12	Ribonuclease UK114	E2QS94	137	>tr|E2QS94|E2QS94_CANFA Uncharacterized protein OS=Canis familiaris GN=HRSP12 PE=4 SV=1	1	1	3913100	3184100	1	1	3548600	1.2852e-09	2.81801e-07	1.12973e-06	1	0.808412
ENSCAFT00000029904	TUBB6	Tubulin beta-6 chain	E2QYC2	446	>tr|E2QYC2|E2QYC2_CANFA Uncharacterized protein OS=Canis familiaris GN=TUBB6 PE=3 SV=1	4354200	4610700	3129400	4166400	1	1	0.813818	0.779335	2.7413e-07	9.7128e-07	2.23092e-07	1.48796e-06
ENSCAFT00000012629	PLS1	Plastin-1	E2QWB2	629	>tr|E2QWB2|E2QWB2_CANFA Uncharacterized protein OS=Canis familiaris GN=PLS1 PE=4 SV=2	3005200	3308400	2657800	4890600	1	1	1.19558	0.506047	2.64957e-07	8.53675e-07	3.16776e-07	7.64537e-06
ENSCAFT00000004500	TMPRSS11E	Transmembrane protease serine 11E	F1Q3A2	422	>tr|F1Q3A2|F1Q3A2_CANFA Uncharacterized protein OS=Canis familiaris GN=TMPRSS11E PE=3 SV=2	5266900	5130700	3686300	3961900	1	1	0.735574	0.850598	2.61499e-07	6.80021e-07	1.92352e-07	1.10653e-06
ENSCAFT00000035670	CORO1C	Coronin-1C	F1Q1F6	474	>tr|F1Q1F6|F1Q1F6_CANFA Coronin OS=Canis familiaris GN=CORO1C PE=3 SV=2;>tr|F1Q1Q0|F1Q1Q0_CANFA Coronin (Fragment) OS=Canis familiaris GN=CORO1C PE=3 SV=2	1	1	4276000	3660600	1	1	3968300	3.02749e-11	2.51997e-07	4.87111e-07	1	0.807484
ENSCAFT00000001522	VDAC1	Voltage-dependent anion-selective channel protein 1	F1PRZ1	283	>tr|F1PRZ1|F1PRZ1_CANFA Uncharacterized protein OS=Canis familiaris GN=VDAC1 PE=4 SV=2;>tr|F1PC72|F1PC72_CANFA Uncharacterized protein (Fragment) OS=Canis familiaris GN=VDAC1 PE=4 SV=1	1249200	2336900	2254600	5787500	1	1	2.24258	0.221846	2.48691e-07	5.49955e-07	5.57709e-07	2.47928e-05
ENSCAFT00000007808	RALB	Ras-related protein Ral-B	E2RLB2	206	>tr|E2RLB2|E2RLB2_CANFA Uncharacterized protein OS=Canis familiaris GN=RALB PE=4 SV=1	4417500	4138800	4629900	3469700	1	1	0.946624	0.646657	2.46926e-07	3.02658e-07	2.33746e-07	1.77247e-06
ENSCAFT00000023541	PRKCI	Protein kinase C iota type	F1PG28	703	>tr|F1PG28|F1PG28_CANFA Uncharacterized protein OS=Canis familiaris GN=PRKCI PE=4 SV=2	2956300	7301800	4278800	4008300	1	1	0.807859	0.731624	2.41339e-07	2.13275e-07	1.94968e-07	1.28748e-06
0	Oas2	2'-5'-oligoadenylate synthase 2	Q2KM16	685	>tr|Q2KM16|Q2KM16_CANFA 2-5 oligoadenylate synthetase 2 OS=Canis familiaris GN=Oas2 PE=2 SV=1;>tr|F1PTR7|F1PTR7_CANFA Uncharacterized protein OS=Canis familiaris GN=OAS2 PE=4 SV=2	3744600	4049700	4661400	3754700	1	1	1.07978	0.539577	2.3764e-07	2.44488e-07	2.56598e-07	2.48516e-06
ENSCAFT00000004257	TMC4	Transmembrane channel-like protein 4	F6XXH4	736	>tr|F6XXH4|F6XXH4_CANFA Transmembrane channel-like protein OS=Canis familiaris GN=TMC4 PE=3 SV=1	4428700	6355100	5092300	4258100	1	1	0.867078	0.651792	2.13895e-07	1.46058e-07	1.85463e-07	9.44902e-07
ENSCAFT00000035659	TINAGL1	Tubulointerstitial nephritis antigen-like	E2QXH3	467	>tr|E2QXH3|E2QXH3_CANFA Uncharacterized protein OS=Canis familiaris GN=TINAGL1 PE=4 SV=1	7530300	6627400	5147200	4540100	1	1	0.684242	0.915562	2.06456e-07	1.61485e-07	1.41266e-07	5.41446e-08
ENSCAFT00000023298	SLC35F2	Solute carrier family 35 member F2	F1P805	369	>tr|F1P805|F1P805_CANFA Uncharacterized protein OS=Canis familiaris GN=SLC35F2 PE=4 SV=2	2319800	2266400	1	9897000	1	1	2.158	0.501974	2.02081e-07	0.000164045	4.36091e-07	1.50835e-05
ENSCAFT00000011175	PROM2	Prominin-2	F1PQT5	837	>tr|F1PQT5|F1PQT5_CANFA Uncharacterized protein OS=Canis familiaris GN=PROM2 PE=4 SV=2	6079300	5508000	6159600	3789400	1	1	0.858612	0.66946	2.01025e-07	1.16657e-07	1.72603e-07	5.08157e-07
0	CEACAM30	Uncharacterized protein	A1YV65	337	>tr|A1YV65|A1YV65_CANFA Carcinoembryonic antigen-related cell adhesion molecule 30 isoform 2L1 OS=Canis familiaris GN=CEACAM30 PE=2 SV=1;>tr|A1YV66|A1YV66_CANFA Carcinoembryonic antigen-related cell adhesion molecule 30 isoform 2L2 OS=Canis familiaris GN=C	1	1	5508500	4507000	1	1	5007750	3.06708e-14	1.9969e-07	9.33278e-08	1	0.806534
ENSCAFT00000026695	LMNA	Prelamin-A/C [Cleaved into: Lamin-A/C	F1PBJ3	665	>tr|F1PBJ3|F1PBJ3_CANFA Uncharacterized protein OS=Canis familiaris GN=LMNA PE=3 SV=1;>tr|J9NSW5|J9NSW5_CANFA Uncharacterized protein OS=Canis familiaris GN=LMNA PE=3 SV=1	4471500	5008900	4810100	6302800	1	1	1.1722	0.381042	1.79971e-07	2.49612e-08	2.10962e-07	1.11118e-06
ENSCAFT00000012682	TRPA1	Transient receptor potential cation channel subfamily A member 1	F1Q2M0	1117	>tr|F1Q2M0|F1Q2M0_CANFA Uncharacterized protein OS=Canis familiaris GN=TRPA1 PE=4 SV=2	6351300	6477500	5734800	5401400	1	1	0.868062	0.651098	1.79594e-07	2.42805e-08	1.55899e-07	1.29481e-07
ENSCAFT00000028433	SEMA7A	Semaphorin-7A	F1P8T3	561	>tr|F1P8T3|F1P8T3_CANFA Uncharacterized protein OS=Canis familiaris GN=SEMA7A PE=4 SV=2	8721100	6370800	6081400	5262100	1	1	0.751628	0.817428	1.76312e-07	1.91873e-08	1.32521e-07	2.24506e-08
ENSCAFT00000019079	SH3BP4	SH3 domain-binding protein 4	E2RQH0	962	>tr|E2RQH0|E2RQH0_CANFA Uncharacterized protein OS=Canis familiaris GN=SH3BP4 PE=4 SV=1	6278500	5727800	5801800	6116500	1	1	0.992671	0.524617	1.67809e-07	1.42493e-08	1.66579e-07	3.55904e-07
ENSCAFT00000002521	SLC39A4	Zinc transporter ZIP4	F1PC23	587	>tr|F1PC23|F1PC23_CANFA Uncharacterized protein (Fragment) OS=Canis familiaris GN=SLC39A4 PE=4 SV=2	1070600	2073500	5784900	6264900	1	1	3.83251	0.0387705	1.65978e-07	1.392e-08	6.36112e-07	3.20452e-05
ENSCAFT00000018349	PARD6B	Partitioning defective 6 homolog beta	E2R0N0	365	>tr|E2R0N0|E2R0N0_CANFA Uncharacterized protein OS=Canis familiaris GN=PARD6B PE=4 SV=2	1	2745600	4973500	7510600	1	1	4.54695	0.244583	1.60204e-07	5.42428e-09	7.28438e-07	0.00158441
ENSCAFT00000003969	MACC1	Metastasis-associated in colon cancer protein 1	F6X7M2	851	>tr|F6X7M2|F6X7M2_CANFA Uncharacterized protein OS=Canis familiaris GN=MACC1 PE=4 SV=1	12483000	11362000	7218400	5527400	1	1	0.534527	0.774271	1.56914e-07	1.15014e-09	8.3875e-08	1.60129e-12
ENSCAFT00000011091	SLC52A3	Solute carrier family 52, riboflavin transporter, member 3	E2RM06	469	>tr|E2RM06|E2RM06_CANFA Uncharacterized protein OS=Canis familiaris GN=SLC52A3 PE=4 SV=1	1	1	5669100	7167400	1	1	6418250	1.2192e-16	1.55806e-07	1.11864e-09	1	0.805559
ENSCAFT00000024315	BST1	ADP-ribosyl cyclase/cyclic ADP-ribose hydrolase 2	E2RJT2	319	>tr|E2RJT2|E2RJT2_CANFA Uncharacterized protein (Fragment) OS=Canis familiaris GN=BST1 PE=4 SV=2	8905000	9656200	5928600	6928900	1	1	0.692708	0.884237	1.55551e-07	1.11642e-09	1.07752e-07	2.69523e-10
ENSCAFT00000037126	BAIAP2	Brain-specific angiogenesis inhibitor 1-associated protein 2	F1PL36	501	>tr|F1PL36|F1PL36_CANFA Uncharacterized protein OS=Canis familiaris GN=BAIAP2 PE=4 SV=2;>tr|F1PRE0|F1PRE0_CANFA Uncharacterized protein (Fragment) OS=Canis familiaris GN=BAIAP2 PE=4 SV=2;>tr|Q7YS42|Q7YS42_CANFA Insulin recptor substrate p53 short form (Fra	5673300	5938600	7490000	5540300	1	1	1.12215	0.414961	1.53488e-07	1.09186e-09	1.72237e-07	4.36655e-07
ENSCAFT00000029169	YES1	Tyrosine-protein kinase Yes	F1PSB7	541	>tr|F1PSB7|F1PSB7_CANFA Tyrosine-protein kinase Yes OS=Canis familiaris GN=YES1 PE=4 SV=2;>sp|Q28923|YES_CANFA Tyrosine-protein kinase Yes OS=Canis familiaris GN=YES1 PE=1 SV=3	4724800	4415400	6838300	6372300	1	1	1.44533	0.246066	1.51394e-07	3.79092e-10	2.18814e-07	1.15337e-06
ENSCAFT00000019209	CIB1	Calcium and integrin-binding protein 1	E2RRH5	191	>tr|E2RRH5|E2RRH5_CANFA Uncharacterized protein OS=Canis familiaris GN=CIB1 PE=4 SV=1	22348000	20151000	7766900	5944300	1	1	0.322624	0.184091	1.45866e-07	2.49802e-10	4.70599e-08	5.76798e-21
ENSCAFT00000018356	LOC488254	Uncharacterized protein	F1PFZ6	128	>tr|F1PFZ6|F1PFZ6_CANFA Histone H2A (Fragment) OS=Canis familiaris GN=LOC488254 PE=3 SV=2;>tr|J9P664|J9P664_CANFA Histone H2A OS=Canis familiaris GN=HIST1H2AC PE=3 SV=1;>tr|J9P5B1|J9P5B1_CANFA Histone H2A OS=Canis familiaris GN=HIST1H2AE PE=3 SV=1;>tr|J9NR	63379000	50250000	7590000	6265200	1	1	0.121934	2.60353e-05	1.4435e-07	1.70664e-10	1.76011e-08	5.80491e-50
ENSCAFT00000017101	C2orf72	Uncharacterized protein C2orf72	F1PM72	287	>tr|F1PM72|F1PM72_CANFA Uncharacterized protein OS=Canis familiaris GN=C2orf72 PE=4 SV=2	5190800	5442400	9085000	8355700	1	1	1.64021	0.141605	1.14674e-07	2.34881e-12	1.8809e-07	9.4157e-07
ENSCAFT00000002169	PODXL	Podocalyxin	F1PID4	546	>tr|F1PID4|F1PID4_CANFA Podocalyxin (Fragment) OS=Canis familiaris GN=PODXL PE=4 SV=2;>tr|J9P7C6|J9P7C6_CANFA Podocalyxin (Fragment) OS=Canis familiaris GN=PODXL PE=4 SV=1;>sp|Q52S86|PODXL_CANFA Podocalyxin OS=Canis familiaris GN=PODXL PE=1 SV=1	23512000	29567000	9382100	11086000	1	1	0.385616	0.253818	9.7713e-08	5.98553e-14	3.76797e-08	5.3967e-25
0		Uncharacterized protein	B2KN54	871	>tr|B2KN54|B2KN54_CANFA TRPV4 OS=Canis familiaris PE=2 SV=1;>tr|F6PLL5|F6PLL5_CANFA Uncharacterized protein OS=Canis familiaris GN=GLTP PE=4 SV=1	12314000	17973000	14066000	11542000	1	1	0.845511	0.55636	7.81006e-08	1.35421e-16	6.60349e-08	1.09397e-15
ENSCAFT00000047129	PLCB3	1-phosphatidylinositol 4,5-bisphosphate phosphodiesterase beta-3	J9JHK9	1230	>tr|J9JHK9|J9JHK9_CANFA Phosphoinositide phospholipase C OS=Canis familiaris GN=PLCB3 PE=4 SV=1;>tr|E2R9U6|E2R9U6_CANFA Phosphoinositide phospholipase C OS=Canis familiaris GN=PLCB3 PE=4 SV=2	6638700	8891200	16350000	12131000	1	1	1.83395	0.0598631	7.02223e-08	9.68068e-17	1.28784e-07	1.72227e-08
ENSCAFT00000042781	CD55	Complement decay-accelerating factor	J9NTG7	557	>tr|J9NTG7|J9NTG7_CANFA Uncharacterized protein OS=Canis familiaris GN=CD55 PE=4 SV=1;>tr|F1PCI2|F1PCI2_CANFA Uncharacterized protein OS=Canis familiaris GN=CD55 PE=4 SV=2;>tr|J9PB23|J9PB23_CANFA Uncharacterized protein OS=Canis familiaris GN=CD55 PE=4 SV=	4847800	4351500	17788000	15527000	1	1	3.62147	0.000970016	6.0033e-08	5.86175e-19	2.17408e-07	1.2733e-06
ENSCAFT00000038442	H3F3B	Uncharacterized protein	E2R6K5	136	>tr|E2R6K5|E2R6K5_CANFA Histone H3 OS=Canis familiaris GN=H3F3B PE=3 SV=1;>tr|F6XQ29|F6XQ29_CANFA Histone H3 OS=Canis familiaris GN=H3F3A PE=3 SV=1;>tr|J9P371|J9P371_CANFA Histone H3 OS=Canis familiaris GN=LOC612779 PE=3 SV=1	84640000	82818000	27162000	6849900	1	1	0.203107	0.0166985	5.88029e-08	9.2601e-19	1.19433e-08	1.7677e-54
ENSCAFT00000039040	EPS8L2	Epidermal growth factor receptor kinase substrate 8-like protein 2	E2R1E6	560	>tr|E2R1E6|E2R1E6_CANFA Uncharacterized protein OS=Canis familiaris GN=EPS8L2 PE=4 SV=2	14770000	13125000	19525000	21259000	1	1	1.46205	0.0373478	4.90388e-08	2.05087e-24	7.16974e-08	9.87844e-14
ENSCAFT00000004134	EPS8L1	Epidermal growth factor receptor kinase substrate 8-like protein 1	E2QUI7	710	>tr|E2QUI7|E2QUI7_CANFA Uncharacterized protein OS=Canis familiaris GN=EPS8L1 PE=4 SV=2	32142000	29670000	30431000	25988000	1	1	0.912752	0.327787	3.54491e-08	6.09971e-32	3.23562e-08	1.37981e-29
a	Accession number annotated from Ensembl (http://www.ensembl.org)
b	Protein description, Gene name, UniProt acc and protein length annotated from UniProt (http://www.uniprot.org/)
c	Exos LFQ (label-free quantitation) intensity values
d	Normalised LFQ ratio (normalised by protein length) averaged between Exos replicates
