# Supplementary material for: Oncogenic epithelial cell-derived exosomes containing Rac1 and PAK2 induce angiogenesis in recipient endothelial cells
Source: Oncotarget. 2016 Feb 22;7(15):19709–22. doi: 10.18632/oncotarget.7573 (PMC4991413; doi:10.18632/oncotarget.7573)
Supplement: Supplementary file 3 [file oncotarget-07-19709-s003.xlsx]

## Sheet: Table S2
Supplementary Table S2 : Proteins significantly enriched in MDCKYBX1 exosomes, compared to MDCK exosomes
						LFQ Ratioc
Ensembl Acca	Gene nameb	Protein descriptionb	Uniprot Accb	Protein lengthb	Fasta headers	MDCKYBX1/MDCK	P-value
ENSCAFT00000011091	SLC52A3	Solute carrier family 52, riboflavin transporter, member 3	E2RM06	469	>tr|E2RM06|E2RM06_CANFA Uncharacterized protein OS=Canis familiaris GN=SLC52A3 PE=4 SV=1	6418250	1.2192e-16
0	CEACAM30	Uncharacterized protein	A1YV65	337	>tr|A1YV65|A1YV65_CANFA Carcinoembryonic antigen-related cell adhesion molecule 30 isoform 2L1 OS=Canis familiaris GN=CEACAM30 PE=2 SV=1;>tr|A1YV66|A1YV66_CANFA Carcinoembryonic antigen-related cell adhesion molecule 30 isoform 2L2 OS=Canis familiaris GN=C	5007750	3.06708e-14
ENSCAFT00000035670	CORO1C	Coronin-1C	F1Q1F6	474	>tr|F1Q1F6|F1Q1F6_CANFA Coronin OS=Canis familiaris GN=CORO1C PE=3 SV=2;>tr|F1Q1Q0|F1Q1Q0_CANFA Coronin (Fragment) OS=Canis familiaris GN=CORO1C PE=3 SV=2	3968300	3.02749e-11
ENSCAFT00000005111	COL17A1	Collagen alpha-1	F6XBP8	1468	>tr|F6XBP8|F6XBP8_CANFA Collagen alpha-1(XVII) chain OS=Canis familiaris GN=COL17A1 PE=4 SV=1;>sp|Q9N281|COHA1_CANFA Collagen alpha-1(XVII) chain OS=Canis familiaris GN=COL17A1 PE=2 SV=2;>tr|E2QXQ6|E2QXQ6_CANFA Collagen alpha-1(XVII) chain OS=Canis familia	3669100	0.0219912
ENSCAFT00000044653	HRSP12	Ribonuclease UK114	E2QS94	137	>tr|E2QS94|E2QS94_CANFA Uncharacterized protein OS=Canis familiaris GN=HRSP12 PE=4 SV=1	3548600	1.2852e-09
ENSCAFT00000011977	CHMP4B	Charged multivesicular body protein 4b	E2RDX2	224	>tr|E2RDX2|E2RDX2_CANFA Uncharacterized protein OS=Canis familiaris GN=CHMP4B PE=4 SV=1	3522800	0.00875757
ENSCAFT00000001707	ARHGAP18	Rho GTPase-activating protein 18	F1PVX8	626	>tr|F1PVX8|F1PVX8_CANFA Uncharacterized protein (Fragment) OS=Canis familiaris GN=ARHGAP18 PE=4 SV=2	3518800	1.7158e-09
ENSCAFT00000021282	RHOC	Rho-related GTP-binding protein RhoC	E2RMM5	205	>tr|E2RMM5|E2RMM5_CANFA Uncharacterized protein (Fragment) OS=Canis familiaris GN=RHOC PE=3 SV=2	3019500	8.67102e-08
ENSCAFT00000010525	KRAS	GTPase KRas	F1PXZ9	188	>tr|F1PXZ9|F1PXZ9_CANFA Uncharacterized protein OS=Canis familiaris GN=KRAS PE=4 SV=1	2989650	1.05628e-07
0	GAPDH	Glyceraldehyde-3-phosphate dehydrogenase	Q28259	333	>sp|Q28259|G3P_CANFA Glyceraldehyde-3-phosphate dehydrogenase OS=Canis familiaris GN=GAPDH PE=2 SV=3;>tr|Q0QET4|Q0QET4_CANFA Glyceraldehyde-3-phosphate dehydrogenase (Fragment) OS=Canis familiaris GN=GAPDH PE=2 SV=1;>tr|L7N0H7|L7N0H7_CANFA Glyceraldehyde-3	2.528e+06	0.000187374
0	SOD1	Superoxide dismutase [Cu-Zn]	Q8WNN6	153	>sp|Q8WNN6|SODC_CANFA Superoxide dismutase [Cu-Zn] OS=Canis familiaris GN=SOD1 PE=2 SV=1	2291500	5.10625e-07
ENSCAFT00000007330	GPRC5C	G-protein coupled receptor family C group 5 member C	F1PLR3	442	>tr|F1PLR3|F1PLR3_CANFA Uncharacterized protein OS=Canis familiaris GN=GPRC5C PE=4 SV=2	2200050	8.05417e-07
ENSCAFT00000029751	NAPG	Gamma-soluble NSF attachment protein	E2R561	311	>tr|E2R561|E2R561_CANFA Uncharacterized protein OS=Canis familiaris GN=NAPG PE=4 SV=1	2137250	8.17247e-07
ENSCAFT00000024808	TMEM30B	Cell cycle control protein 50B	F1P8N9	218	>tr|F1P8N9|F1P8N9_CANFA Uncharacterized protein (Fragment) OS=Canis familiaris GN=TMEM30B PE=4 SV=2	1.9913e+06	2.1942e-06
ENSCAFT00000029223	ARL15	ADP-ribosylation factor-like protein 15	E2RJ01	204	>tr|E2RJ01|E2RJ01_CANFA Uncharacterized protein OS=Canis familiaris GN=ARL15 PE=4 SV=1	1.95875e+06	2.26758e-06
ENSCAFT00000006220	FTL	Ferritin light chain	Q53VB8	175	>sp|Q53VB8|FRIL_CANFA Ferritin light chain OS=Canis familiaris GN=FTL PE=2 SV=3;>tr|E2RMZ3|E2RMZ3_CANFA Ferritin OS=Canis familiaris PE=3 SV=2	1928350	2.00781e-09
ENSCAFT00000018289	C1orf116	Uncharacterized protein	E2R2G0	489	>tr|E2R2G0|E2R2G0_CANFA Uncharacterized protein OS=Canis familiaris GN=C1orf116 PE=4 SV=2	1.83065e+06	5.00612e-06
ENSCAFT00000030972	TPRN	Taperin	F1PYQ6	306	>tr|F1PYQ6|F1PYQ6_CANFA Uncharacterized protein (Fragment) OS=Canis familiaris GN=TPRN PE=4 SV=2	1783450	6.22248e-06
ENSCAFT00000026890	RAB8B	Ras-related protein Rab-8B	E2RRT3	207	>tr|E2RRT3|E2RRT3_CANFA Uncharacterized protein OS=Canis familiaris GN=RAB8B PE=3 SV=2;>tr|J9NW21|J9NW21_CANFA Uncharacterized protein (Fragment) OS=Canis familiaris GN=RAB8B PE=3 SV=1	1.76595e+06	6.31506e-06
0		Uncharacterized protein	H2DE99	473	>tr|H2DE99|H2DE99_CANFA Envelope protein syncytin-Car1 OS=Canis familiaris PE=4 SV=1	1706850	7.94801e-06
ENSCAFT00000012170	ABCE1	ATP-binding cassette sub-family E member 1	F6X725	600	>tr|F6X725|F6X725_CANFA Uncharacterized protein OS=Canis familiaris GN=ABCE1 PE=3 SV=1;>tr|J9P7P7|J9P7P7_CANFA Uncharacterized protein OS=Canis familiaris GN=ABCE1 PE=4 SV=1	1.63343e+06	9.16638e-06
ENSCAFT00000045366	KRIT1	Krev interaction trapped protein 1	J9NZT0	736	>tr|J9NZT0|J9NZT0_CANFA Uncharacterized protein OS=Canis familiaris GN=KRIT1 PE=4 SV=1;>tr|E2RAA5|E2RAA5_CANFA Uncharacterized protein OS=Canis familiaris GN=KRIT1 PE=4 SV=2	1569000	9.56052e-06
ENSCAFT00000019956	SH3BGRL3	SH3 domain-binding glutamic acid-rich-like protein 3	F1PSK3	162	>tr|F1PSK3|F1PSK3_CANFA Uncharacterized protein (Fragment) OS=Canis familiaris GN=SH3BGRL3 PE=4 SV=2	1.4711e+06	0.000784813
ENSCAFT00000021486	AIDA	Axin interactor, dorsalization-associated protein	E2QVQ1	306	>tr|E2QVQ1|E2QVQ1_CANFA Uncharacterized protein OS=Canis familiaris GN=AIDA PE=4 SV=1	1470200	1.91161e-05
ENSCAFT00000014065	SOD1	Superoxide dismutase [Cu-Zn]	F1Q462	150	>tr|F1Q462|F1Q462_CANFA Superoxide dismutase [Cu-Zn] (Fragment) OS=Canis familiaris GN=SOD1 PE=3 SV=2	1.4377e+06	0.00081572
ENSCAFT00000012778	EIF6	Eukaryotic translation initiation factor 6	E2R1S5	242	>tr|E2R1S5|E2R1S5_CANFA Eukaryotic translation initiation factor 6 OS=Canis familiaris GN=EIF6 PE=3 SV=2	1.43265e+06	0.000843365
ENSCAFT00000049988	C6orf132	Uncharacterized protein C6orf132	J9PBJ6	975	>tr|J9PBJ6|J9PBJ6_CANFA Uncharacterized protein OS=Canis familiaris GN=C6orf132 PE=4 SV=1	1328750	4.12018e-05
ENSCAFT00000035485	RNF223	RING finger protein 223	F1PXN1	251	>tr|F1PXN1|F1PXN1_CANFA Uncharacterized protein (Fragment) OS=Canis familiaris GN=RNF223 PE=4 SV=2	1315500	4.42885e-05
ENSCAFT00000030372	GLOD4	Glyoxalase domain-containing protein 4	E2QXD6	483	>tr|E2QXD6|E2QXD6_CANFA Uncharacterized protein OS=Canis familiaris GN=GLOD4 PE=4 SV=2	1.2995e+06	5.40384e-05
ENSCAFT00000032198	IST1	IST1 homolog	E2RPE3	366	>tr|E2RPE3|E2RPE3_CANFA Uncharacterized protein OS=Canis familiaris GN=IST1 PE=4 SV=1	1294000	5.79122e-05
ENSCAFT00000004646	AKAP2	A-kinase anchor protein 2	F1Q0C4	721	>tr|F1Q0C4|F1Q0C4_CANFA Uncharacterized protein (Fragment) OS=Canis familiaris GN=AKAP2 PE=4 SV=2;>tr|J9NTM8|J9NTM8_CANFA Uncharacterized protein OS=Canis familiaris GN=AKAP2 PE=4 SV=1	1278400	6.2258e-05
ENSCAFT00000020772	PAK2	Serine/threonine-protein kinase PAK 2	E2RJA0	524	>tr|E2RJA0|E2RJA0_CANFA Uncharacterized protein OS=Canis familiaris GN=PAK2 PE=4 SV=1	1.2651e+06	5.55375e-05
0		Uncharacterized protein	Q867A2	1196	>tr|Q867A2|Q867A2_CANFA Laminin-5 gamma 2 OS=Canis familiaris PE=2 SV=1;>tr|F1PG66|F1PG66_CANFA Uncharacterized protein OS=Canis familiaris GN=LAMC2 PE=4 SV=2	1207450	6.87893e-05
ENSCAFT00000017651	SERINC2	Serine incorporator 2	F1Q077	457	>tr|F1Q077|F1Q077_CANFA Uncharacterized protein OS=Canis familiaris GN=SERINC2 PE=4 SV=2;>tr|F1PZZ8|F1PZZ8_CANFA Uncharacterized protein (Fragment) OS=Canis familiaris GN=SERINC2 PE=4 SV=1	1147450	8.04535e-05
ENSCAFT00000012308	VAMP5	Vesicle-associated membrane protein 5	F1Q136	115	>tr|F1Q136|F1Q136_CANFA Uncharacterized protein (Fragment) OS=Canis familiaris GN=VAMP5 PE=4 SV=2	1048780	0.000108635
ENSCAFT00000047789	ABI2	Abl interactor 2	J9NZI9	513	>tr|J9NZI9|J9NZI9_CANFA Uncharacterized protein OS=Canis familiaris GN=ABI2 PE=4 SV=1;>tr|E2RCE3|E2RCE3_CANFA Uncharacterized protein OS=Canis familiaris GN=ABI2 PE=4 SV=2	999620	0.000130845
ENSCAFT00000005532	COBL	Protein cordon-bleu	F1PF42	1301	>tr|F1PF42|F1PF42_CANFA Uncharacterized protein (Fragment) OS=Canis familiaris GN=COBL PE=4 SV=2	995055	0.000131448
ENSCAFT00000018535	OTUD7B	OTU domain-containing protein 7B	E2R0T3	843	>tr|E2R0T3|E2R0T3_CANFA Uncharacterized protein OS=Canis familiaris GN=OTUD7B PE=4 SV=1	917800	0.00231109
ENSCAFT00000045201	SRM	Spermidine synthase	J9P2P6	247	>tr|J9P2P6|J9P2P6_CANFA Uncharacterized protein (Fragment) OS=Canis familiaris GN=SRM PE=3 SV=1	887015	0.000231698
ENSCAFT00000043297	MISP	Mitotic interactor and substrate of PLK1	J9NX80	609	>tr|J9NX80|J9NX80_CANFA Uncharacterized protein OS=Canis familiaris GN=MISP PE=4 SV=1	804600	0.00291723
ENSCAFT00000045403	LOC611067	Uncharacterized protein	J9NZA0	111	>tr|J9NZA0|J9NZA0_CANFA Uncharacterized protein OS=Canis familiaris GN=LOC611067 PE=4 SV=1	739195	0.000499372
ENSCAFT00000017692	LRRC57	Leucine-rich repeat-containing protein 57	F1PZU7	239	>tr|F1PZU7|F1PZU7_CANFA Uncharacterized protein OS=Canis familiaris GN=LRRC57 PE=4 SV=2	719850	0.00374279
ENSCAFT00000003885	NANS	Sialic acid synthase	E2QWN4	359	>tr|E2QWN4|E2QWN4_CANFA Uncharacterized protein OS=Canis familiaris GN=NANS PE=4 SV=1	704105	0.000569674
ENSCAFT00000000567	SQSTM1	Sequestosome-1	F1P6L5	427	>tr|F1P6L5|F1P6L5_CANFA Uncharacterized protein OS=Canis familiaris GN=SQSTM1 PE=4 SV=2	679200	0.00415149
ENSCAFT00000023290	CTDSP1	Carboxy-terminal domain RNA polymerase II polypeptide A small phosphatase 1	E2RFB6	261	>tr|E2RFB6|E2RFB6_CANFA Uncharacterized protein OS=Canis familiaris GN=CTDSP1 PE=4 SV=1;>tr|E2RTC0|E2RTC0_CANFA Uncharacterized protein (Fragment) OS=Canis familiaris GN=CTDSP1 PE=4 SV=2	647600	0.00451116
ENSCAFT00000025992	GRK6	G protein-coupled receptor kinase 6	F6X9W7	595	>tr|F6X9W7|F6X9W7_CANFA Uncharacterized protein OS=Canis familiaris GN=GRK6 PE=3 SV=1;>tr|E2RB39|E2RB39_CANFA Uncharacterized protein OS=Canis familiaris GN=GRK6 PE=4 SV=2;>tr|E2RBX1|E2RBX1_CANFA Uncharacterized protein OS=Canis familiaris GN=GRK5 PE=4 SV=	644970	0.000827232
ENSCAFT00000022758	DDX10	Probable ATP-dependent RNA helicase DDX10	E2RC35	871	>tr|E2RC35|E2RC35_CANFA Uncharacterized protein OS=Canis familiaris GN=DDX10 PE=3 SV=2	613800	0.00504674
ENSCAFT00000002003	RHPN1	Rhophilin-1	F1PNB7	657	>tr|F1PNB7|F1PNB7_CANFA Uncharacterized protein OS=Canis familiaris GN=RHPN1 PE=4 SV=2	600280	0.00105778
ENSCAFT00000043082	DYNC2H1	Cytoplasmic dynein 2 heavy chain 1	J9NTL9	3716	>tr|J9NTL9|J9NTL9_CANFA Uncharacterized protein OS=Canis familiaris GN=DYNC2H1 PE=4 SV=1;>tr|E2RDH6|E2RDH6_CANFA Uncharacterized protein OS=Canis familiaris GN=DYNC2H1 PE=4 SV=2	589925	0.00109635
ENSCAFT00000024749	TULP3	Tubby-related protein 3	F1PNR7	462	>tr|F1PNR7|F1PNR7_CANFA Tubby-like protein OS=Canis familiaris GN=TULP3 PE=3 SV=2	569715	0.00127732
ENSCAFT00000044274	GNG2	Guanine nucleotide-binding protein G	J9PAK7	104	>tr|J9PAK7|J9PAK7_CANFA Guanine nucleotide-binding protein subunit gamma OS=Canis familiaris GN=GNG2 PE=3 SV=1	559500	0.00605517
ENSCAFT00000014591	UBTD1	Ubiquitin domain-containing protein 1	F1PK68	256	>tr|F1PK68|F1PK68_CANFA Uncharacterized protein OS=Canis familiaris GN=UBTD1 PE=4 SV=2	548450	0.00635429
ENSCAFT00000012270	SMAD1	Mothers against decapentaplegic homolog 1	F1Q2D3	465	>tr|F1Q2D3|F1Q2D3_CANFA Mothers against decapentaplegic homolog OS=Canis familiaris GN=SMAD1 PE=3 SV=2	525150	0.00638199
ENSCAFT00000042848	IFT122	Intraflagellar transport protein 122 homolog	J9P0G8	1182	>tr|J9P0G8|J9P0G8_CANFA Uncharacterized protein OS=Canis familiaris GN=IFT122 PE=4 SV=1;>tr|E2RL93|E2RL93_CANFA Uncharacterized protein OS=Canis familiaris GN=IFT122 PE=4 SV=2	512800	0.00639329
ENSCAFT00000017372	PSMD1	26S proteasome non-ATPase regulatory subunit 1	F1PX57	953	>tr|F1PX57|F1PX57_CANFA Uncharacterized protein (Fragment) OS=Canis familiaris GN=PSMD1 PE=4 SV=2	509150	0.00641884
ENSCAFT00000044505	MARVELD3	MARVEL domain-containing protein 3	J9NYT4	455	>tr|J9NYT4|J9NYT4_CANFA Uncharacterized protein (Fragment) OS=Canis familiaris GN=MARVELD3 PE=4 SV=1;>tr|J9P4P4|J9P4P4_CANFA Uncharacterized protein (Fragment) OS=Canis familiaris GN=MARVELD3 PE=4 SV=1	508450	0.00632315
ENSCAFT00000000948	SBF1	Myotubularin-related protein 5	F1PBI9	1117	>tr|F1PBI9|F1PBI9_CANFA Uncharacterized protein OS=Canis familiaris GN=SBF1 PE=4 SV=2	506350	0.00652486
ENSCAFT00000029550	TRIP10	Cdc42-interacting protein 4	F1PIY8	568	>tr|F1PIY8|F1PIY8_CANFA Uncharacterized protein OS=Canis familiaris GN=TRIP10 PE=4 SV=2;>tr|F1PIY9|F1PIY9_CANFA Uncharacterized protein (Fragment) OS=Canis familiaris GN=TRIP10 PE=4 SV=2	492096	0.00676475
ENSCAFT00000036511	DDX39B	Spliceosome RNA helicase DDX39B	Q5WR10	428	>sp|Q5WR10|DX39B_CANFA Spliceosome RNA helicase DDX39B OS=Canis familiaris GN=DDX39B PE=3 SV=1;>tr|K9J6N8|K9J6N8_CANFA Spliceosome RNA helicase DDX39B OS=Canis familiaris GN=DDX39B PE=4 SV=1	490656	0.00667401
ENSCAFT00000029211	SNX18	Sorting nexin-18	E2RJ12	619	>tr|E2RJ12|E2RJ12_CANFA Sorting nexin OS=Canis familiaris GN=SNX18 PE=3 SV=1	463975	0.00735737
ENSCAFT00000016572	CPNE8	Copine-8	E2RNP3	577	>tr|E2RNP3|E2RNP3_CANFA Uncharacterized protein OS=Canis familiaris GN=CPNE8 PE=4 SV=2	437816	0.00861429
0		Uncharacterized protein	O46880	358	>tr|O46880|O46880_CANFA MHC class I DLA-12 OS=Canis familiaris PE=3 SV=1;>sp|P18466|HA19_CANFA DLA class I histocompatibility antigen, A9/A9 alpha chain OS=Canis familiaris PE=2 SV=1	433616	0.00873214
ENSCAFT00000021233		Uncharacterized protein	E2RNJ4	332	>tr|E2RNJ4|E2RNJ4_CANFA Glyceraldehyde-3-phosphate dehydrogenase OS=Canis familiaris PE=3 SV=2	424000	0.0090111
ENSCAFT00000018653	PLEKHO1	Pleckstrin homology domain-containing family O member 1	F1PBR4	409	>tr|F1PBR4|F1PBR4_CANFA Uncharacterized protein (Fragment) OS=Canis familiaris GN=PLEKHO1 PE=4 SV=2	409536	0.00965947
ENSCAFT00000049978	EIF5B	Eukaryotic translation initiation factor 5B	J9P504	1219	>tr|J9P504|J9P504_CANFA Uncharacterized protein OS=Canis familiaris GN=EIF5B PE=4 SV=1;>tr|F1PMA6|F1PMA6_CANFA Uncharacterized protein (Fragment) OS=Canis familiaris GN=EIF5B PE=4 SV=2	403526	0.00957307
ENSCAFT00000027536	PTPN21	Tyrosine-protein phosphatase non-receptor type 21	E2RLF5	1170	>tr|E2RLF5|E2RLF5_CANFA Uncharacterized protein OS=Canis familiaris GN=PTPN21 PE=4 SV=2	376430	0.0100962
ENSCAFT00000049397	EPB41L5	Band 4.1-like protein 5	J9NZE0	505	>tr|J9NZE0|J9NZE0_CANFA Band 4.1-like protein 5 OS=Canis familiaris GN=EPB41L5 PE=4 SV=1;>tr|F1PAI1|F1PAI1_CANFA Band 4.1-like protein 5 OS=Canis familiaris GN=EPB41L5 PE=4 SV=2;>tr|J9NRS0|J9NRS0_CANFA Band 4.1-like protein 5 OS=Canis familiaris GN=EPB41L5	368530	0.010268
ENSCAFT00000019569	NF2	Merlin	E2RTM1	591	>tr|E2RTM1|E2RTM1_CANFA Uncharacterized protein OS=Canis familiaris GN=NF2 PE=4 SV=2;>tr|E2QZZ2|E2QZZ2_CANFA Uncharacterized protein OS=Canis familiaris GN=NF2 PE=4 SV=1	366606	0.0104007
ENSCAFT00000018447	TTC21B	Tetratricopeptide repeat protein 21B	F1PDE7	1316	>tr|F1PDE7|F1PDE7_CANFA Uncharacterized protein OS=Canis familiaris GN=TTC21B PE=4 SV=2	356256	0.0108622
ENSCAFT00000007903	GALK1	Galactokinase	Q9GKK4	392	>sp|Q9GKK4|GALK1_CANFA Galactokinase OS=Canis familiaris GN=GALK1 PE=2 SV=1	352161	0.0110134
ENSCAFT00000039706	ITGB1BP1	Integrin beta-1-binding protein 1	E2R0Z2	200	>tr|E2R0Z2|E2R0Z2_CANFA Uncharacterized protein OS=Canis familiaris GN=ITGB1BP1 PE=4 SV=1	341530	0.012382
ENSCAFT00000000969	SNX9	Sorting nexin-9	F1PBG7	592	>tr|F1PBG7|F1PBG7_CANFA Sorting nexin OS=Canis familiaris GN=SNX9 PE=3 SV=2	324726	0.0133447
ENSCAFT00000047828	ABHD17C	Alpha/beta hydrolase domain-containing protein 17C	J9P1F7	94	>tr|J9P1F7|J9P1F7_CANFA Uncharacterized protein OS=Canis familiaris GN=ABHD17C PE=4 SV=1	317596	0.0136854
ENSCAFT00000015223	EEF1E1	Eukaryotic translation elongation factor 1 epsilon-1	E2RNC5	174	>tr|E2RNC5|E2RNC5_CANFA Uncharacterized protein OS=Canis familiaris GN=EEF1E1 PE=4 SV=1	302016	0.0145129
ENSCAFT00000002673	IFT74	Intraflagellar transport protein 74 homolog	E2RG29	600	>tr|E2RG29|E2RG29_CANFA Uncharacterized protein OS=Canis familiaris GN=IFT74 PE=4 SV=1	294786	0.0148951
ENSCAFT00000017136	GLTP	Glycolipid transfer protein	E2R7T7	209	>tr|E2R7T7|E2R7T7_CANFA Uncharacterized protein OS=Canis familiaris GN=GLTP PE=4 SV=1	291580	0.0153722
ENSCAFT00000044056	ZNF770	Zinc finger protein 770	J9P3E8	692	>tr|J9P3E8|J9P3E8_CANFA Uncharacterized protein OS=Canis familiaris GN=ZNF770 PE=4 SV=1	254046	0.0173505
ENSCAFT00000029517	ARHGAP28	Rho GTPase-activating protein 28	F1PJ10	747	>tr|F1PJ10|F1PJ10_CANFA Uncharacterized protein OS=Canis familiaris GN=ARHGAP28 PE=4 SV=2	244560	0.017923
0	ACTC	Uncharacterized protein	Q9GKL5	67	>tr|Q9GKL5|Q9GKL5_CANFA Cardiac actin (Fragment) OS=Canis familiaris GN=ACTC PE=4 SV=1	242816	0.0181126
ENSCAFT00000021314	ALDH9A1	4-trimethylaminobutyraldehyde dehydrogenase	F1PAB7	494	>tr|F1PAB7|F1PAB7_CANFA Uncharacterized protein OS=Canis familiaris GN=ALDH9A1 PE=3 SV=2	234890	0.0186339
ENSCAFT00000003298	SNRPE	Small nuclear ribonucleoprotein E	J9P098	92	>tr|J9P098|J9P098_CANFA Uncharacterized protein OS=Canis familiaris GN=SNRPE PE=4 SV=1;>tr|J9NSG1|J9NSG1_CANFA Uncharacterized protein OS=Canis familiaris PE=4 SV=1	232746	0.0186641
ENSCAFT00000007848	KRTCAP3	Keratinocyte-associated protein 3	E2RKB4	240	>tr|E2RKB4|E2RKB4_CANFA Uncharacterized protein OS=Canis familiaris GN=KRTCAP3 PE=4 SV=1	232580	0.0188454
ENSCAFT00000002823	ALDH1A1	Retinal dehydrogenase 1	E2RMX7	496	>tr|E2RMX7|E2RMX7_CANFA Uncharacterized protein (Fragment) OS=Canis familiaris GN=ALDH1A1 PE=3 SV=2;>tr|J9NS92|J9NS92_CANFA Uncharacterized protein (Fragment) OS=Canis familiaris GN=ALDH1A1 PE=3 SV=1	227171	0.0190798
ENSCAFT00000010987	COMMD9	COMM domain-containing protein 9	E2RCI3	198	>tr|E2RCI3|E2RCI3_CANFA Uncharacterized protein OS=Canis familiaris GN=COMMD9 PE=4 SV=1	227020	0.0192348
ENSCAFT00000019337	SYTL1	Synaptotagmin-like protein 1	F1P6E8	677	>tr|F1P6E8|F1P6E8_CANFA Uncharacterized protein OS=Canis familiaris GN=SYTL1 PE=4 SV=2	216125	0.019681
ENSCAFT00000014264	ANXA10	Annexin A10	F1PTL7	324	>tr|F1PTL7|F1PTL7_CANFA Uncharacterized protein OS=Canis familiaris GN=ANXA10 PE=4 SV=2	214166	0.0195823
ENSCAFT00000037401	TM9SF1	Transmembrane 9 superfamily member 1	E2RCT8	264	>tr|E2RCT8|E2RCT8_CANFA Uncharacterized protein OS=Canis familiaris GN=TM9SF1 PE=4 SV=2;>tr|F1PAK4|F1PAK4_CANFA Uncharacterized protein OS=Canis familiaris GN=TM9SF1 PE=4 SV=2	212930	0.0195779
ENSCAFT00000016283	DCDC2	Doublecortin domain-containing protein 2	E2RPW0	461	>tr|E2RPW0|E2RPW0_CANFA Uncharacterized protein OS=Canis familiaris GN=DCDC2 PE=4 SV=2	204316	0.0198525
ENSCAFT00000023805	MAPK1IP1L	MAPK-interacting and spindle-stabilizing protein-like	E2RGC6	244	>tr|E2RGC6|E2RGC6_CANFA Uncharacterized protein OS=Canis familiaris GN=MAPK1IP1L PE=4 SV=1	203245	0.0199261
ENSCAFT00000001651	FAM84B	Protein FAM84B	F1PW16	241	>tr|F1PW16|F1PW16_CANFA Uncharacterized protein (Fragment) OS=Canis familiaris GN=FAM84B PE=4 SV=2	197646	0.0197186
ENSCAFT00000009084	STK25	Serine/threonine-protein kinase 25	F1PTW5	426	>tr|F1PTW5|F1PTW5_CANFA Uncharacterized protein OS=Canis familiaris GN=STK25 PE=4 SV=2	192750	0.0198963
ENSCAFT00000031055	STK11	Serine/threonine-protein kinase STK11	F6XGD4	512	>tr|F6XGD4|F6XGD4_CANFA Uncharacterized protein OS=Canis familiaris GN=STK11 PE=4 SV=1	187030	0.0197119
ENSCAFT00000047985	SCAMP1	Secretory carrier-associated membrane protein 1	J9NWM0	338	>tr|J9NWM0|J9NWM0_CANFA Uncharacterized protein OS=Canis familiaris GN=SCAMP1 PE=4 SV=1	185951	0.0195823
ENSCAFT00000022953	TRMT112	Multifunctional methyltransferase subunit TRM112-like protein	E2RGM1	125	>tr|E2RGM1|E2RGM1_CANFA Uncharacterized protein OS=Canis familiaris GN=TRMT112 PE=4 SV=1	178726	0.0185383
ENSCAFT00000022979	PTPN6	Tyrosine-protein phosphatase non-receptor type 6	E2RFR8	595	>tr|E2RFR8|E2RFR8_CANFA Tyrosine-protein phosphatase non-receptor type OS=Canis familiaris GN=PTPN6 PE=3 SV=2	178256	0.0188815
ENSCAFT00000014995	PTPN13	Tyrosine-protein phosphatase non-receptor type 13	F1PMK1	2490	>tr|F1PMK1|F1PMK1_CANFA Uncharacterized protein OS=Canis familiaris GN=PTPN13 PE=4 SV=2	169886	0.0186496
ENSCAFT00000042737	PHACTR4	Phosphatase and actin regulator 4	J9P4H0	707	>tr|J9P4H0|J9P4H0_CANFA Phosphatase and actin regulator OS=Canis familiaris GN=PHACTR4 PE=3 SV=1;>tr|F1P6R1|F1P6R1_CANFA Phosphatase and actin regulator (Fragment) OS=Canis familiaris GN=PHACTR4 PE=3 SV=2	167846	0.0185477
ENSCAFT00000022596	IFT80	Intraflagellar transport protein 80 homolog	F1PNI0	784	>tr|F1PNI0|F1PNI0_CANFA Uncharacterized protein OS=Canis familiaris GN=IFT80 PE=4 SV=2	157846	0.017435
ENSCAFT00000014494	ARL6	ADP-ribosylation factor-like protein 6	E2RRS0	186	>tr|E2RRS0|E2RRS0_CANFA Uncharacterized protein OS=Canis familiaris GN=ARL6 PE=3 SV=2	154015	0.017056
ENSCAFT00000013836	PRKCD	Protein kinase C delta type	F1PDX2	672	>tr|F1PDX2|F1PDX2_CANFA Protein kinase C delta type OS=Canis familiaris GN=PRKCD PE=3 SV=2;>sp|Q5PU49|KPCD_CANFA Protein kinase C delta type OS=Canis familiaris GN=PRKCD PE=2 SV=1	148120	0.0169144
ENSCAFT00000017193		Uncharacterized protein	J9NUU1	424	>tr|J9NUU1|J9NUU1_CANFA Uncharacterized protein OS=Canis familiaris PE=4 SV=1	147846	0.0167403
ENSCAFT00000049105	SCAMP2	Secretory carrier-associated membrane protein 2	J9NWF8	329	>tr|J9NWF8|J9NWF8_CANFA Uncharacterized protein OS=Canis familiaris GN=SCAMP2 PE=4 SV=1;>tr|E2RBL2|E2RBL2_CANFA Uncharacterized protein (Fragment) OS=Canis familiaris GN=SCAMP2 PE=4 SV=2	145926	0.0164617
ENSCAFT00000047839	UFD1L	Ubiquitin fusion degradation protein 1 homolog	J9NYF2	307	>tr|J9NYF2|J9NYF2_CANFA Uncharacterized protein OS=Canis familiaris GN=UFD1L PE=4 SV=1;>tr|F1PAI5|F1PAI5_CANFA Uncharacterized protein (Fragment) OS=Canis familiaris GN=UFD1L PE=4 SV=2	142676	0.0163832
ENSCAFT00000049293	SLC12A4	Solute carrier family 12 member 4	J9P6S2	1083	>tr|J9P6S2|J9P6S2_CANFA Uncharacterized protein OS=Canis familiaris GN=SLC12A4 PE=4 SV=1;>tr|Q5KU49|Q5KU49_CANFA K-Cl cotransporter OS=Canis familiaris GN=SLC12A4 PE=2 SV=1;>tr|F1Q2J3|F1Q2J3_CANFA Uncharacterized protein OS=Canis familiaris GN=SLC12A6 PE=4	141406	0.0162713
ENSCAFT00000032129	MAPKAP1	Target of rapamycin complex 2 subunit MAPKAP1	E2RAY0	522	>tr|E2RAY0|E2RAY0_CANFA Uncharacterized protein OS=Canis familiaris GN=MAPKAP1 PE=4 SV=1	139780	0.0163366
ENSCAFT00000014871	TUBB2B	Tubulin beta-2B chain	E2RFJ7	445	>tr|E2RFJ7|E2RFJ7_CANFA Uncharacterized protein OS=Canis familiaris GN=TUBB2B PE=3 SV=1	138056	0.0164151
ENSCAFT00000021973	MESDC1	Mesoderm development candidate 1	E2RQ95	363	>tr|E2RQ95|E2RQ95_CANFA Uncharacterized protein OS=Canis familiaris GN=MESDC1 PE=4 SV=1	133386	0.0162693
ENSCAFT00000026806	TBC1D10B	TBC1 domain family member 10B	F1P9T2	419	>tr|F1P9T2|F1P9T2_CANFA Uncharacterized protein OS=Canis familiaris GN=TBC1D10B PE=4 SV=2	132806	0.0162997
ENSCAFT00000025433	HSPA2	Heat shock-related 70 kDa protein 2	E2QX84	637	>tr|E2QX84|E2QX84_CANFA Uncharacterized protein OS=Canis familiaris GN=HSPA2 PE=3 SV=1	132666	0.016264
ENSCAFT00000013009	FCHO2	F-BAR domain only protein 2	F1PIV4	811	>tr|F1PIV4|F1PIV4_CANFA Uncharacterized protein OS=Canis familiaris GN=FCHO2 PE=4 SV=2	132006	0.0163474
ENSCAFT00000030269	UBXN6	UBX domain-containing protein 6	F6Y591	441	>tr|F6Y591|F6Y591_CANFA Uncharacterized protein OS=Canis familiaris GN=UBXN6 PE=4 SV=1	131140	0.0163886
ENSCAFT00000026744	SNF8	Vacuolar-sorting protein SNF8	E2RTF6	258	>tr|E2RTF6|E2RTF6_CANFA Uncharacterized protein OS=Canis familiaris GN=SNF8 PE=4 SV=1	130576	0.0164189
ENSCAFT00000032160	MARVELD3	MARVEL domain-containing protein 3	F1PID2	200	>tr|F1PID2|F1PID2_CANFA Uncharacterized protein OS=Canis familiaris GN=MARVELD3 PE=4 SV=2	129966	0.0162675
ENSCAFT00000006737	PIP4K2A	Phosphatidylinositol 5-phosphate 4-kinase type-2 alpha	F1PPJ1	406	>tr|F1PPJ1|F1PPJ1_CANFA Uncharacterized protein OS=Canis familiaris GN=PIP4K2A PE=4 SV=2;>tr|F1PGQ7|F1PGQ7_CANFA Uncharacterized protein OS=Canis familiaris GN=PIP4K2B PE=4 SV=2	128210	0.0161597
ENSCAFT00000029231	NUDT14	Uridine diphosphate glucose pyrophosphatase	F1PRK5	186	>tr|F1PRK5|F1PRK5_CANFA Uncharacterized protein OS=Canis familiaris GN=NUDT14 PE=4 SV=2	127706	0.0161975
ENSCAFT00000027059	LOC491949	Uncharacterized protein	E2QU83	191	>tr|E2QU83|E2QU83_CANFA Uncharacterized protein OS=Canis familiaris GN=LOC491949 PE=3 SV=1	126666	0.0160733
ENSCAFT00000007805	KCTD14	BTB/POZ domain-containing protein KCTD14	F1PAJ8	236	>tr|F1PAJ8|F1PAJ8_CANFA Uncharacterized protein (Fragment) OS=Canis familiaris GN=KCTD14 PE=4 SV=2;>tr|J9NXU8|J9NXU8_CANFA Uncharacterized protein OS=Canis familiaris GN=KCTD14 PE=4 SV=1	114546	0.0157528
ENSCAFT00000019639	RIPK3	Receptor-interacting serine/threonine-protein kinase 3	E2RSG4	291	>tr|E2RSG4|E2RSG4_CANFA Uncharacterized protein (Fragment) OS=Canis familiaris GN=RIPK3 PE=3 SV=2	109290	0.0156104
ENSCAFT00000012397	GK5	Putative glycerol kinase 5	E2R7X3	534	>tr|E2R7X3|E2R7X3_CANFA Uncharacterized protein OS=Canis familiaris GN=GK5 PE=3 SV=1	109280	0.015387
0	VNN1	Pantetheinase	Q9TSX8	514	>sp|Q9TSX8|VNN1_CANFA Pantetheinase OS=Canis familiaris GN=VNN1 PE=2 SV=1	108770	0.0152719
ENSCAFT00000043681	KBTBD2	Kelch repeat and BTB domain-containing protein 2	E2R2W3	623	>tr|E2R2W3|E2R2W3_CANFA Uncharacterized protein OS=Canis familiaris GN=KBTBD2 PE=4 SV=1;>tr|F6XND1|F6XND1_CANFA Uncharacterized protein (Fragment) OS=Canis familiaris GN=KBTBD2 PE=4 SV=1	108250	0.0153413
ENSCAFT00000049748	CDK14	Cyclin-dependent kinase 14	J9NVS7	423	>tr|J9NVS7|J9NVS7_CANFA Uncharacterized protein OS=Canis familiaris GN=CDK14 PE=4 SV=1;>tr|E2RG46|E2RG46_CANFA Uncharacterized protein OS=Canis familiaris GN=CDK14 PE=4 SV=2	104530	0.0154485
ENSCAFT00000008168	WDR48	WD repeat-containing protein 48	E2RJ50	677	>tr|E2RJ50|E2RJ50_CANFA Uncharacterized protein OS=Canis familiaris GN=WDR48 PE=4 SV=1	103015	0.0156325
ENSCAFT00000018712	APH1	Uncharacterized protein	E2R5H5	265	>tr|E2R5H5|E2R5H5_CANFA Anterior pharynx defective 1 homolog A OS=Canis familiaris GN=APH1 PE=2 SV=1	100510	0.0158152
ENSCAFT00000021474	CCNYL1	Cyclin-Y-like protein 1	F1PYE7	312	>tr|F1PYE7|F1PYE7_CANFA Uncharacterized protein OS=Canis familiaris GN=CCNYL1 PE=3 SV=2;>tr|E2QVS1|E2QVS1_CANFA Uncharacterized protein OS=Canis familiaris GN=CCNYL1 PE=4 SV=1	100130	0.0157582
ENSCAFT00000003778	CNNM4	Metal transporter CNNM4	F1PJ05	775	>tr|F1PJ05|F1PJ05_CANFA Uncharacterized protein OS=Canis familiaris GN=CNNM4 PE=4 SV=2	99755.5	0.0158937
ENSCAFT00000003643	FAM83B	Protein FAM83B	E2RNN3	1015	>tr|E2RNN3|E2RNN3_CANFA Uncharacterized protein OS=Canis familiaris GN=FAM83B PE=4 SV=2	94970.5	0.0164993
ENSCAFT00000012557	LACTB2	Beta-lactamase-like protein 2	E2QXB6	288	>tr|E2QXB6|E2QXB6_CANFA Uncharacterized protein OS=Canis familiaris GN=LACTB2 PE=4 SV=1	91940.5	0.0166873
ENSCAFT00000026059	RDH11	Retinol dehydrogenase 11	F1P957	317	>tr|F1P957|F1P957_CANFA Uncharacterized protein OS=Canis familiaris GN=RDH11 PE=3 SV=2	89570.5	0.0168971
ENSCAFT00000047938	CLIC2	Chloride intracellular channel protein 2	J9P6I3	239	>tr|J9P6I3|J9P6I3_CANFA Uncharacterized protein OS=Canis familiaris GN=CLIC2 PE=4 SV=1	88600.5	0.0167927
ENSCAFT00000017148	CISD2	CDGSH iron-sulfur domain-containing protein 2	E2R702	135	>tr|E2R702|E2R702_CANFA Uncharacterized protein OS=Canis familiaris GN=CISD2 PE=4 SV=1	88485.5	0.0167199
ENSCAFT00000030309	SH3GL1	Endophilin-A2	E2R273	389	>tr|E2R273|E2R273_CANFA Uncharacterized protein OS=Canis familiaris GN=SH3GL1 PE=4 SV=2	84230.5	0.0167804
ENSCAFT00000023915	MAEA	Macrophage erythroblast attacher	E2RMW4	396	>tr|E2RMW4|E2RMW4_CANFA Uncharacterized protein OS=Canis familiaris GN=MAEA PE=4 SV=2	79790.5	0.0169015
ENSCAFT00000017230	SHOC2	Leucine-rich repeat protein SHOC-2	E2R260	582	>tr|E2R260|E2R260_CANFA Uncharacterized protein OS=Canis familiaris GN=SHOC2 PE=4 SV=1	78880.5	0.0170928
ENSCAFT00000044498	FAM65C	Protein FAM65C	J9NRP6	932	>tr|J9NRP6|J9NRP6_CANFA Uncharacterized protein OS=Canis familiaris GN=FAM65C PE=4 SV=1;>tr|E2R0N7|E2R0N7_CANFA Uncharacterized protein (Fragment) OS=Canis familiaris GN=FAM65C PE=4 SV=2	78140.5	0.0170566
ENSCAFT00000030810	PRKCZ	Protein kinase C zeta type	F6XMN6	591	>tr|F6XMN6|F6XMN6_CANFA Protein kinase C OS=Canis familiaris GN=PRKCZ PE=3 SV=1	69225.5	0.0175839
ENSCAFT00000023675	TUBG2	Tubulin gamma-2 chain	F1PCT3	451	>tr|F1PCT3|F1PCT3_CANFA Tubulin gamma chain OS=Canis familiaris GN=TUBG2 PE=3 SV=1;>tr|E2RD85|E2RD85_CANFA Tubulin gamma chain OS=Canis familiaris GN=TUBG2 PE=3 SV=1;>sp|Q9GKK5|TBG1_CANFA Tubulin gamma-1 chain OS=Canis familiaris GN=TUBG1 PE=2 SV=1	57605.5	0.0183479
ENSCAFT00000002244	MICALL1	MICAL-like protein 1	F1PHR9	809	>tr|F1PHR9|F1PHR9_CANFA Uncharacterized protein (Fragment) OS=Canis familiaris GN=MICALL1 PE=4 SV=2;>tr|J9NZ82|J9NZ82_CANFA Uncharacterized protein (Fragment) OS=Canis familiaris GN=MICALL1 PE=4 SV=1	51365.5	0.0186864
ENSCAFT00000018417	ENPEP	Glutamyl aminopeptidase	F6XRM5	954	>tr|F6XRM5|F6XRM5_CANFA Uncharacterized protein OS=Canis familiaris GN=ENPEP PE=4 SV=1	35287	0.0200881
ENSCAFT00000000665	CPM	Carboxypeptidase M	F1PGL5	368	>tr|F1PGL5|F1PGL5_CANFA Uncharacterized protein (Fragment) OS=Canis familiaris GN=CPM PE=4 SV=2	3.97749	5.57658e-06
ENSCAFT00000002521	SLC39A4	Zinc transporter ZIP4	F1PC23	587	>tr|F1PC23|F1PC23_CANFA Uncharacterized protein (Fragment) OS=Canis familiaris GN=SLC39A4 PE=4 SV=2	3.83251	0.0387705
ENSCAFT00000042781	CD55	Complement decay-accelerating factor	J9NTG7	557	>tr|J9NTG7|J9NTG7_CANFA Uncharacterized protein OS=Canis familiaris GN=CD55 PE=4 SV=1;>tr|F1PCI2|F1PCI2_CANFA Uncharacterized protein OS=Canis familiaris GN=CD55 PE=4 SV=2;>tr|J9PB23|J9PB23_CANFA Uncharacterized protein OS=Canis familiaris GN=CD55 PE=4 SV=	3.62147	0.000970016
ENSCAFT00000024368	BAIAP2L1	Brain-specific angiogenesis inhibitor 1-associated protein 2-like protein 1	F1PWE6	497	>tr|F1PWE6|F1PWE6_CANFA Uncharacterized protein OS=Canis familiaris GN=BAIAP2L1 PE=4 SV=2	3.34983	9.70058e-06
ENSCAFT00000032259	NQO1	NAD	F1PBZ4	275	>tr|F1PBZ4|F1PBZ4_CANFA Uncharacterized protein (Fragment) OS=Canis familiaris GN=NQO1 PE=4 SV=1	3.29424	0.00200983
ENSCAFT00000023210	VAT1	Synaptic vesicle membrane protein VAT-1 homolog	F1PAG5	296	>tr|F1PAG5|F1PAG5_CANFA Uncharacterized protein OS=Canis familiaris GN=VAT1 PE=4 SV=2	2.82748	0.00162744
ENSCAFT00000028637	GPRC5B	G-protein coupled receptor family C group 5 member B	F1PGZ8	387	>tr|F1PGZ8|F1PGZ8_CANFA Uncharacterized protein OS=Canis familiaris GN=GPRC5B PE=4 SV=2	2.77549	0.000291549
ENSCAFT00000045054	EPS8	Epidermal growth factor receptor kinase substrate 8	J9P1R0	802	>tr|J9P1R0|J9P1R0_CANFA Uncharacterized protein OS=Canis familiaris GN=EPS8 PE=4 SV=1;>tr|F1PLS1|F1PLS1_CANFA Uncharacterized protein OS=Canis familiaris GN=EPS8 PE=4 SV=2	2.64476	0.000215172
ENSCAFT00000025475	EPHA2	Ephrin type-A receptor 2	F1Q4C5	975	>tr|F1Q4C5|F1Q4C5_CANFA Uncharacterized protein OS=Canis familiaris GN=EPHA2 PE=4 SV=2;>tr|F1PX14|F1PX14_CANFA Uncharacterized protein (Fragment) OS=Canis familiaris GN=EPHA2 PE=4 SV=2	2.63048	0.000105337
ENSCAFT00000027452	TPM3	Tropomyosin alpha-3 chain	E2RB38	248	>tr|E2RB38|E2RB38_CANFA Uncharacterized protein OS=Canis familiaris GN=TPM3 PE=3 SV=2	2.6157	0.000393182
0	RAC1	Ras-related C3 botulinum toxin substrate 1	P62999	192	>sp|P62999|RAC1_CANFA Ras-related C3 botulinum toxin substrate 1 OS=Canis familiaris GN=RAC1 PE=2 SV=1;>tr|F1P7Q4|F1P7Q4_CANFA Ras-related C3 botulinum toxin substrate 1 OS=Canis familiaris GN=RAC1 PE=3 SV=2;>tr|F1PYQ1|F1PYQ1_CANFA Ras-related C3 botulinum	2.56078	0.000350002
ENST00000355968	PPIA	Peptidyl-prolyl cis-trans isomerase A	P62937	165	>sp|P62937|PPIA_HUMAN Peptidyl-prolyl cis-trans isomerase A OS=Homo sapiens GN=PPIA PE=1 SV=2	2.45884	0.000257991
ENSCAFT00000016197	CCDC34	Coiled-coil domain-containing protein 34	E2RJN7	197	>tr|E2RJN7|E2RJN7_CANFA Uncharacterized protein OS=Canis familiaris GN=CCDC34 PE=4 SV=2	2.34879	0.0116134
ENSCAFT00000026700	STK10	Serine/threonine-protein kinase 10	F1PBJ2	967	>tr|F1PBJ2|F1PBJ2_CANFA Uncharacterized protein OS=Canis familiaris GN=STK10 PE=4 SV=2	2.34566	0.00902597
ENSCAFT00000029080	STXBP2	Syntaxin-binding protein 2	Q28288	593	>sp|Q28288|STXB2_CANFA Syntaxin-binding protein 2 OS=Canis familiaris GN=STXBP2 PE=2 SV=1	2.16545	0.00219556
ENSCAFT00000036343		Uncharacterized protein	F6Y478	165	>tr|F6Y478|F6Y478_CANFA Uncharacterized protein OS=Canis familiaris PE=4 SV=1	2.13428	0.00318693
ENSCAFT00000017771	ALDH3B1	Aldehyde dehydrogenase family 3 member B1	E2QZ39	468	>tr|E2QZ39|E2QZ39_CANFA Aldehyde dehydrogenase OS=Canis familiaris GN=ALDH3B1 PE=3 SV=2;>tr|F1PXN6|F1PXN6_CANFA Uncharacterized protein OS=Canis familiaris GN=ALDH3B1 PE=3 SV=2	2.11529	0.0330382
ENSCAFT00000035841	CLIC1	Chloride intracellular channel protein 1	F1PKI4	241	>tr|F1PKI4|F1PKI4_CANFA Uncharacterized protein OS=Canis familiaris GN=CLIC1 PE=4 SV=2;>tr|F1PBH0|F1PBH0_CANFA Uncharacterized protein (Fragment) OS=Canis familiaris GN=CLIC1 PE=4 SV=1;>tr|F1PTB9|F1PTB9_CANFA Uncharacterized protein (Fragment) OS=Canis fam	2.10316	2.31827e-05
ENST00000311189	HRAS	GTPase HRas	P01112	189	>sp|P01112|RASH_HUMAN GTPase HRas OS=Homo sapiens GN=HRAS PE=1 SV=1;>tr|J9P550|J9P550_CANFA Uncharacterized protein OS=Canis familiaris GN=HRAS PE=4 SV=1	2.09966	0.000852071
0	ATP1B1	Sodium/potassium-transporting ATPase subunit beta-1	P06583	303	>sp|P06583|AT1B1_CANFA Sodium/potassium-transporting ATPase subunit beta-1 OS=Canis familiaris GN=ATP1B1 PE=1 SV=1;>tr|J9P7J0|J9P7J0_CANFA Sodium/potassium-transporting ATPase subunit beta-1 OS=Canis familiaris GN=ATP1B1 PE=3 SV=1;>tr|F1PMF0|F1PMF0_CANFA S	2.09713	5.96694e-05
0		Uncharacterized protein	Q9MZD3	156	>tr|Q9MZD3|Q9MZD3_CANFA Peptidyl-prolyl cis-trans isomerase (Fragment) OS=Canis familiaris PE=2 SV=1;>tr|F1PK62|F1PK62_CANFA Peptidyl-prolyl cis-trans isomerase OS=Canis familiaris PE=3 SV=1	2.04939	0.00104746
ENSCAFT00000008918	LGALS3BP	Galectin-3-binding protein	E2RKQ6	559	>tr|E2RKQ6|E2RKQ6_CANFA Uncharacterized protein OS=Canis familiaris GN=LGALS3BP PE=4 SV=1	2.04725	0.000677382
a	Accession number annotated from Ensembl (http://www.ensembl.org)
b	Protein description, Gene name, UniProt acc and protein length annotated from UniProt (http://www.uniprot.org/)
c	Normalised LFQ ratio (normalised by protein length) averaged between Exos replicates
