# Supplementary material for: Oncogenic epithelial cell-derived exosomes containing Rac1 and PAK2 induce angiogenesis in recipient endothelial cells
Source: Oncotarget. 2016 Feb 22;7(15):19709–22. doi: 10.18632/oncotarget.7573 (PMC4991413; doi:10.18632/oncotarget.7573)
Supplement: Supplementary file 4 [file oncotarget-07-19709-s004.xlsx]

## Sheet: Table S3
Supplementary Table S3: Relative expression of selected proteins of interest enriched in MDCKYBX1 exosomes
					LFQ Ratioc
Category	Ensembl Acca	Protein descriptionb	Gene nameb	Uniprot Accb	MDCKYBX1/MDCK	P-value	21D1/MDCK	P-value
Cancer-associated	ENSCAFT00000010525	GTPase KRas	KRAS	F1PXZ9	2989650	1.05628e-07	1	0.811076
	ENSCAFT00000027812	Protein S100-A4	S100A4	Q9TV56	1	4.56297e-10	14557500	3.56381e-12
	ENSCAFT00000023184	Tensin-1	TNS1	E2RL77	1	1.14077e-11	20020500	0.000324845
	ENST00000311189	GTPase HRas	HRAS	P01112	2.09966	0.000852071	63.4079	0.791112
	ENSCAFT00000008918	Galectin-3-binding protein	LGALS3BP	E2RKQ6	2.04725	0.000677382	45.9026	0.997986
	ENSCAFT00000025475	Ephrin type-A receptor 2	EPHA2	F1Q4C5	2.63048	0.000105337	6.33952	0.966384
	0	Ras-related C3 botulinum toxin substrate 1	RAC1	P62999	2.56078	0.000350002	1.04878	0.104092
	ENSCAFT00000021282	Rho-related GTP-binding protein RhoC	RHOC	E2RMM5	3019500	8.67102e-08	1	0.810206
Angiogenesis	ENSCAFT00000013822	G-protein coupled receptor 56	GPR56	F6UZY1	1.14989e-06	1	2.63077	0.00110896
	ENSCAFT00000022067	Plasminogen activator inhibitor 1	SERPINE1	F1PUI4	1.08475e-06	1	1.46094	4.87688e-06
	ENSCAFT00000021053	Neuropilin-2	NRP2	E2RJ14	1	1	909565	1.00482e-06
	ENSCAFT00000006098	Neuropilin-1	NRP1	F6UNY1	1	0.165763	342666	8.37411e-17
	ENSCAFT00000001665	Transforming growth factor-beta-induced protein ig-h3	TGFBI	F1PW10	7.9466e-08	0.00159674	0.019524	0.67353
	ENSCAFT00000030714	Tumor necrosis factor receptor superfamily member 12A	TNFRSF12A	E2R8M4	1	0.00181726	189826	0.9915
	ENST00000252244	Keratin, type II cytoskeletal 1	KRT1	P04264	0.708267	0.000143188	6.96333	0.98247
	ENSCAFT00000006178	Integrin beta-1	ITGB1	E2RT60	0.590308	2.76075e-05	3.0425	0.323151
	ENSCAFT00000023277	Integrin alpha-V	ITGAV	F1P8Q0	0.5244	3.08776e-06	2.50729	0.629881
	ENSCAFT00000021789	Uncharacterized protein	GPIIIa	O97702	0.363159	4.60862e-07	1.1003	0.246834
	ENSCAFT00000032294	Protein CYR61	CYR61	E2RAA0	1.04641e-06	0.00114658	1.04641e-06	0.000515398
	ENSCAFT00000014616	Lysyl oxidase homolog 2	LOXL2	E2RCV4	8.25014e-07	0.000483125	8.25014e-07	0.000146901
	ENSCAFT00000032008	Serotransferrin	TF	Q4W6L5	3.59021e-07	8.31543e-06	3.59021e-07	1.05364e-05
	ENSCAFT00000002643	Myosin-9	MYH9	F1P9J3	0.330579	0.0817322	0.315322	0.391539
	ENSCAFT00000005462	Caveolin-1	CAV1	P33724	0.241107	0.140438	0.226395	0.289371
	ENSCAFT00000021478	Heat shock protein beta-1	HSPB1	F1PYE3	0.767529	0.779689	0.636124	0.75865
	ENSCAFT00000019246	Wiskott-Aldrich syndrome protein family member 2	WASF2	E2RR96	1.03488	0.668733	0.574673	0.908479
	ENSCAFT00000038320	Ribonuclease inhibitor	RNH1	F1PK29	0.0511034	0.165016	0.025326	0.144056
	ENSCAFT00000017570	Programmed cell death protein 6	PDCD6	F1Q1H3	1.24164	0.391201	0.550964	0.913993
	ENSCAFT00000005800	Ras-related protein R-Ras	RRAS	E2R5G6	1.34316	0.0492334	0.522768	0.858097
	ENSCAFT00000013882	Thrombospondin-1	THBS1	F1PBI6	0.0856233	1.636e-07	0.0165933	2.01179e-07
	ENSCAFT00000028424	Tryptophan--tRNA ligase, cytoplasmic	WARS	E2RGG9	0.795894	0.741455	0.0796479	0.19613
	ENSCAFT00000018417	Glutamyl aminopeptidase	ENPEP	F6XRM5	35287	0.0200881	1	0.852602
	ENSCAFT00000039706	Integrin beta-1-binding protein 1	ITGB1BP1	E2R0Z2	341530	0.012382	1	0.84094
	ENSCAFT00000000717	Receptor-type tyrosine-protein phosphatase beta	PTPRB	F1PGJ4	0.569016	0.968442	1.5284e-06	0.00240009
	ENSCAFT00000017622	Nucleolin	NCL	F1Q0B0	0.545769	0.920214	5.20847e-07	1.93847e-05
	ENSCAFT00000010807	Vascular endothelial growth factor receptor 1	FLT1	F1PKV5	1.18368	0.68763	8.74692e-07	0.000216516
	ENSCAFT00000006191	Rho-related GTP-binding protein RhoB	RHOB	J9NUD2	0.674135	0.959634	3.59932e-07	1.14966e-05
	ENSCAFT00000014054	Annexin A3	ANXA3	E2R0N3	0.801916	0.840507	3.75763e-07	1.30226e-05
	ENSCAFT00000019209	Calcium and integrin-binding protein 1	CIB1	E2RRH5	0.322624	0.184091	4.70599e-08	5.76798e-21
Motility	ENSCAFT00000046475	Uncharacterized protein		J9NXR3	1	0.014387	3.9168e+06	0.000803483
	ENSCAFT00000007895	Integrin beta-4	ITGB4	E2RFE1	2.28935e-06	1	3.47466	7.08639e-06
	ENSCAFT00000008299	Protein BRICK1	BRK1	F1PCT1	1	0.563988	526750	0.000102831
	ENSCAFT00000002052	Catenin alpha-1	CTNNA1	E2R9S7	0.672499	0.857397	0.803942	0.285555
	ENSCAFT00000019986	Bardet-Biedl syndrome 1 protein	BBS1	E2RIJ8	1.63539e-06	0.00341991	1.63539e-06	0.00257838
	ENSCAFT00000016232	SLIT-ROBO Rho GTPase-activating protein 2	SRGAP2	F1PUX3	1.20783	0.546612	0.975765	0.613842
	0	Ras-related C3 botulinum toxin substrate 1	RAC1	P62999	2.56078	0.000350002	1.04878	0.104092
	ENSCAFT00000025402	Fascin	FSCN1	F1PYU3	1.51244	0.169566	0.0423087	0.239292
	a	Accession number annotated from Ensembl (http://www.ensembl.org)
	b	Protein description, Gene name, UniProt acc and protein length annotated from UniProt (http://www.uniprot.org/)
	c	Normalised LFQ ratio (normalised by protein length) averaged between Exos replicates
